# Supplementary material for: (E)-3-(4-Decyl­oxyphen­yl)-1-(2-hydroxy­phen­yl)prop-2-en-1-one
Source: Acta Crystallogr Sect E Struct Rep Online. 2009 Mar 28;65(Pt 4):o889–90. doi: 10.1107/S1600536809010848 (PMC2968804; doi:10.1107/S1600536809010848)
Supplement: Supplementary file 2 [file e-65-0o889-Isup2.hkl]

# 
# h,k,l, Fc-squared, Fo-squared, sigma(Fo-squared) and status flag 
# 
data_I
_shelx_title ' ums1_0m in P2(1)/c (100K)' 
_shelx_refln_list_code          4 
_shelx_F_calc_maximum      292.54 
_exptl_crystal_F_000       824.00 
_reflns_d_resolution_high  0.7078 
 
loop_ 
 _symmetry_equiv_pos_as_xyz 
 'x, y, z' 
 '-x, y+1/2, -z+1/2' 
 '-x, -y, -z' 
 'x, -y-1/2, z-1/2' 
 
_cell_length_a    21.2700 
_cell_length_b     7.6779 
_cell_length_c    13.2330 
_cell_angle_alpha  90.000 
_cell_angle_beta  101.720 
_cell_angle_gamma  90.000 
 
_shelx_F_squared_multiplier     1.000 
 
loop_ 
 _refln_index_h 
 _refln_index_k 
 _refln_index_l 
 _refln_F_squared_calc 
 _refln_F_squared_meas 
 _refln_F_squared_sigma 
 _refln_observed_status 
   1   0   0     6452.34       -0.17      0.17 o 
   2   0   0      583.32      528.34      9.42 o 
   3   0   0     5110.00     4964.20     56.50 o 
   4   0   0      194.92      178.03      5.46 o 
   5   0   0      427.63      349.84     11.42 o 
   6   0   0        0.07       -2.50      2.50 o 
   7   0   0      807.56      841.97     12.20 o 
   8   0   0       28.97       33.52      4.11 o 
   9   0   0      240.18      275.31      7.68 o 
  10   0   0    12465.08    13464.73    148.76 o 
  11   0   0     9953.14    10541.80    115.48 o 
  12   0   0     5359.15     5199.47     61.52 o 
  13   0   0        5.07       40.64      5.60 o 
  14   0   0      475.55      468.66     12.16 o 
  15   0   0       45.34       57.16      5.70 o 
  16   0   0       41.47       32.96      6.73 o 
  17   0   0       83.55       74.90     10.98 o 
  18   0   0       22.24       22.87      9.51 o 
  19   0   0        7.13       -7.71      7.71 o 
  20   0   0     1138.91      981.85     32.53 o 
  21   0   0      354.58      303.82     23.12 o 
  22   0   0       92.19       63.30     15.30 o 
  23   0   0      299.53      352.97     31.79 o 
  24   0   0        6.78        8.79     12.77 o 
  25   0   0      175.95      161.66     42.06 o 
  26   0   0       16.06        7.80     14.07 o 
  27   0   0        0.67       15.87     15.53 o 
  28   0   0        2.80        7.07     12.43 o 
  29   0   0      195.14      181.64     23.38 o 
   1   1   0     1261.60     1281.19     20.27 o 
   2   1   0       53.89       66.69      2.39 o 
   3   1   0     2530.13     2550.46     28.88 o 
   4   1   0       90.70       93.65      3.19 o 
   5   1   0      212.01      216.70      4.82 o 
   6   1   0      609.05      554.20      7.78 o 
   7   1   0       36.37       40.56      2.79 o 
   8   1   0     4912.54     5049.70     42.77 o 
   9   1   0       10.47        3.94      2.31 o 
  10   1   0     1547.21     1568.98     17.68 o 
  11   1   0      225.44      297.43      7.09 o 
  12   1   0      204.59      220.07      7.27 o 
  13   1   0     1332.97     1268.38     18.31 o 
  14   1   0      403.61      376.19      9.96 o 
  15   1   0        1.91        2.32      5.05 o 
  16   1   0        9.18        6.69      3.94 o 
  17   1   0       29.08       33.94      5.19 o 
  18   1   0      418.96      355.72     13.20 o 
  19   1   0        0.38       -0.46      6.10 o 
  20   1   0        7.08       12.27      7.01 o 
  21   1   0      499.29      445.06     23.12 o 
  22   1   0      161.85      182.89     14.70 o 
  23   1   0       52.31       50.51     13.62 o 
  24   1   0        8.59       21.58      9.21 o 
  25   1   0       48.90       50.41     11.69 o 
  26   1   0        9.99        9.92     12.19 o 
  27   1   0        4.27       10.16     12.12 o 
  28   1   0      122.56      132.08     18.66 o 
  29   1   0      101.21      112.98     14.71 o 
   0   2   0     7742.45     7984.04    119.31 o 
   1   2   0     1823.39     1837.05     29.90 o 
   2   2   0    14910.23    15441.36    157.78 o 
   3   2   0    36870.54    37911.47    379.52 o 
   4   2   0      649.62      642.46     11.99 o 
   5   2   0      777.00      792.88     13.07 o 
   6   2   0      229.43      223.43      5.88 o 
   7   2   0     1496.51     1567.43     19.94 o 
   8   2   0     5031.95     5442.64     45.20 o 
   9   2   0     1398.94     1401.20     15.22 o 
  10   2   0      478.78      459.10      7.50 o 
  11   2   0      204.98      234.35      5.83 o 
  12   2   0       60.97       59.41      3.82 o 
  13   2   0     1796.00     1799.13     20.52 o 
  14   2   0      175.86      183.75      7.72 o 
  15   2   0      141.42      130.64      7.44 o 
  16   2   0        1.39        3.19      4.55 o 
  17   2   0      264.48      233.04     10.23 o 
  18   2   0       83.39       59.00      8.82 o 
  19   2   0       64.15       53.46      7.18 o 
  20   2   0        7.74       10.31      7.90 o 
  21   2   0       16.43       10.46      8.03 o 
  22   2   0        5.05       -2.46      8.18 o 
  23   2   0      320.83      300.83     16.89 o 
  24   2   0       10.71       -9.20      9.20 o 
  25   2   0      113.72      146.69     15.60 o 
  26   2   0        0.72       13.53     11.10 o 
  27   2   0       11.35       -3.08     10.86 o 
  28   2   0      264.34      317.98     20.71 o 
   1   3   0      469.34      534.90     12.84 o 
   2   3   0        2.21        3.07      2.48 o 
   3   3   0      526.63      571.19     13.05 o 
   4   3   0      119.38      139.93      6.87 o 
   5   3   0     1912.48     1991.32     29.32 o 
   6   3   0      415.64      405.21     10.61 o 
   7   3   0      108.89      123.30      6.41 o 
   8   3   0       41.78       36.83      3.18 o 
   9   3   0      257.76      281.97      7.39 o 
  10   3   0      361.40      340.62      8.22 o 
  11   3   0       38.04       41.08      4.32 o 
  12   3   0       80.51       77.30      4.99 o 
  13   3   0        1.31        1.42      4.68 o 
  14   3   0        8.57       10.08      5.98 o 
  15   3   0      517.97      507.59     17.09 o 
  16   3   0       35.90       41.99      7.98 o 
  17   3   0       77.14       79.54      8.13 o 
  18   3   0       42.76       60.45      6.92 o 
  19   3   0      291.96      275.04     11.43 o 
  20   3   0       10.80        4.57      5.56 o 
  21   3   0        0.64        1.93      5.72 o 
  22   3   0        6.18        0.78      7.23 o 
  23   3   0       38.44       30.99     19.32 o 
  24   3   0       94.52       92.58     10.40 o 
  25   3   0       25.07       27.59     24.19 o 
  26   3   0       31.29       59.75     18.24 o 
  27   3   0        4.21       26.23     16.75 o 
  28   3   0       24.32       47.09     20.07 o 
   0   4   0      629.33      720.94     26.67 o 
   1   4   0      171.19      176.73     10.07 o 
   2   4   0      361.33      389.61     15.91 o 
   3   4   0        3.44        4.82      3.97 o 
   4   4   0        0.47        4.61      4.43 o 
   5   4   0     7362.89     7939.66    122.22 o 
   6   4   0     1258.67     1442.91     25.30 o 
   7   4   0      212.15      237.72      9.73 o 
   8   4   0      680.64      725.96     20.60 o 
   9   4   0        5.32        6.02      3.80 o 
  10   4   0       38.68       42.77     11.94 o 
  11   4   0        8.82       13.51      5.32 o 
  12   4   0        9.19       16.72      6.25 o 
  13   4   0      124.03      130.52     14.70 o 
  14   4   0       60.72       67.41      9.48 o 
  15   4   0       76.46      119.19     15.12 o 
  16   4   0     1120.59     1158.72     29.84 o 
  17   4   0      149.62      101.61     14.62 o 
  18   4   0       91.16      101.07     13.20 o 
  19   4   0       12.58       23.25      9.06 o 
  20   4   0        8.75        6.09     11.67 o 
  21   4   0        3.03        9.06      9.45 o 
  22   4   0        8.70        3.35      9.60 o 
  23   4   0        0.01      -11.19     11.19 o 
  24   4   0        0.94       -3.51     18.00 o 
  25   4   0       11.32       13.17     19.76 o 
  26   4   0        0.03        2.28     19.93 o 
  27   4   0      303.24      453.58     40.31 o 
   1   5   0       16.43       16.94      5.94 o 
   2   5   0      385.47      399.72     15.56 o 
   3   5   0       79.40       76.47     11.11 o 
   4   5   0      217.56      215.53     16.31 o 
   5   5   0      145.08      165.21     11.19 o 
   6   5   0       41.66       51.51      7.67 o 
   7   5   0      690.86      788.46     34.12 o 
   8   5   0       44.15       53.11      9.06 o 
   9   5   0        9.66       12.37      6.50 o 
  10   5   0        3.95       -5.37      6.78 o 
  11   5   0       19.67       24.35     10.17 o 
  12   5   0      117.85      130.81     15.66 o 
  13   5   0       30.95       22.04     10.00 o 
  14   5   0       12.74       -2.27      9.10 o 
  15   5   0        8.86        6.64     10.06 o 
  16   5   0        0.95       -7.06      8.91 o 
  17   5   0        5.13       19.29     11.03 o 
  18   5   0      560.87      574.08     30.46 o 
  19   5   0       34.33       32.31      8.21 o 
  20   5   0       27.42       32.68      9.14 o 
  21   5   0       34.20       38.52     12.06 o 
  22   5   0        1.13       -9.65     10.90 o 
  23   5   0        0.42        6.22     11.97 o 
  24   5   0       15.77       33.90     16.95 o 
  25   5   0       18.70       39.17     17.74 o 
   0   6   0       15.03       25.47     11.10 o 
   1   6   0       68.94       75.39      9.89 o 
   2   6   0        4.91        9.69      6.69 o 
   3   6   0       47.31       51.18      8.98 o 
   4   6   0       52.19       41.53     11.65 o 
   5   6   0       51.33       40.92      8.22 o 
   6   6   0       36.19       33.81      8.05 o 
   7   6   0       53.40       69.69      8.85 o 
   8   6   0      636.13      710.97     23.94 o 
   9   6   0      242.63      293.08     21.91 o 
  10   6   0       19.01       27.63     10.90 o 
  11   6   0        0.28        9.83      9.13 o 
  12   6   0       28.78       40.93     13.25 o 
  13   6   0        0.75       -9.11      9.11 o 
  14   6   0      272.47      257.07     23.29 o 
  15   6   0       95.94       77.59     16.08 o 
  16   6   0        6.51       -2.27     10.74 o 
  17   6   0        8.00        4.01     10.55 o 
  18   6   0      224.91      207.82     23.21 o 
  19   6   0      270.11      310.26     41.19 o 
  20   6   0       89.82       91.95     28.89 o 
  21   6   0        0.00       11.07     21.87 o 
  22   6   0        6.32      -16.86     21.25 o 
  23   6   0       11.38       30.74     23.27 o 
  24   6   0      219.77      208.33     27.83 o 
   1   7   0        0.03        2.24      7.10 o 
   2   7   0       59.42       67.09     10.54 o 
   3   7   0        0.40        5.37      6.91 o 
   4   7   0        1.10       -6.81      6.81 o 
   5   7   0        2.73       -1.85     10.79 o 
   6   7   0        4.65        1.03      7.44 o 
   7   7   0      155.59      144.13     18.13 o 
   8   7   0       25.59       22.01     15.47 o 
   9   7   0        3.92       13.58     10.90 o 
  10   7   0      206.42      210.53     21.70 o 
  11   7   0        0.32        1.70     11.60 o 
  12   7   0        0.23        8.28     11.34 o 
  13   7   0        0.14        3.05     10.24 o 
  14   7   0       22.01       20.42     12.49 o 
  15   7   0        7.83        7.64     22.92 o 
  16   7   0       11.50       49.44     24.41 o 
  17   7   0        6.20       -0.53     21.52 o 
  18   7   0       68.81       58.40     28.37 o 
  19   7   0       98.50      167.29     36.36 o 
  20   7   0       60.23       51.55     29.59 o 
  21   7   0       86.29       83.87     33.11 o 
  22   7   0        0.03      -21.34     21.34 o 
   0   8   0        0.46       -1.72     11.79 o 
   1   8   0        0.01       -1.22      7.28 o 
   2   8   0       19.36       24.84      8.64 o 
   3   8   0        6.81        6.20      8.46 o 
   4   8   0        4.43       16.41     10.57 o 
   5   8   0       49.03       71.40     13.46 o 
   6   8   0       17.65       15.10     11.19 o 
   7   8   0        0.11       12.63     11.43 o 
   8   8   0        0.02       -8.41     10.43 o 
   9   8   0        6.28       -9.57     11.08 o 
  10   8   0       90.13       90.28     20.97 o 
  11   8   0      991.74     1010.80     53.83 o 
  12   8   0      446.05      432.50     50.23 o 
  13   8   0       66.83       96.42     31.44 o 
  14   8   0       29.02       10.19     26.17 o 
  15   8   0        0.37       -4.57     23.36 o 
  16   8   0        6.51      -12.56     23.54 o 
  17   8   0        1.05       13.00     20.99 o 
  18   8   0        0.03       20.20     25.64 o 
  19   8   0       13.64       35.65     27.57 o 
   1   9   0      146.73      125.44     15.68 o 
   2   9   0        5.78       20.50     10.86 o 
   3   9   0        0.08       13.41     10.28 o 
   4   9   0       48.89       56.77     13.09 o 
   5   9   0        4.39       37.09     14.35 o 
   6   9   0       49.44       28.90     13.83 o 
   7   9   0        1.42      -18.09     18.09 o 
   8   9   0        5.88      -16.60     16.60 o 
   9   9   0        2.39      -18.71     18.71 o 
  10   9   0       15.56       23.89     22.22 o 
  11   9   0       21.33       34.16     27.93 o 
  12   9   0        8.03       -0.70     21.25 o 
  13   9   0        0.40        5.97     25.12 o 
  14   9   0       42.20       17.30     25.99 o 
  15   9   0       15.31       25.91     26.78 o 
  16   9   0       44.00       40.40     29.16 o 
   0  10   0       10.47       -2.55     23.01 o 
   1  10   0       21.33       37.25     25.20 o 
   2  10   0       71.35       56.79     21.73 o 
   3  10   0        5.07        4.83     23.71 o 
   4  10   0        1.44       19.58     24.15 o 
   5  10   0        3.52      -14.75     20.55 o 
   6  10   0        7.59        4.39     25.55 o 
   7  10   0       14.01       -0.88     25.91 o 
   8  10   0      254.59      283.21     46.37 o 
   9  10   0      569.32      558.96     60.24 o 
  10  10   0       32.50       41.27     26.96 o 
  11  10   0       30.20       44.52     30.21 o 
 -29   1   1        0.67       13.30     10.79 o 
 -28   1   1       12.45       26.94     12.19 o 
 -27   1   1        0.11       11.15     11.15 o 
 -26   1   1        3.54        8.52      9.60 o 
 -25   1   1        5.95       -6.97      8.06 o 
 -24   1   1       23.32       14.68     12.65 o 
 -23   1   1       34.38       29.88      8.99 o 
 -22   1   1      366.60      359.57     15.97 o 
 -21   1   1       16.11       11.07      7.98 o 
 -20   1   1      160.86      141.24     10.82 o 
 -19   1   1      249.10      254.10     11.98 o 
 -18   1   1        9.00       16.58      6.62 o 
 -17   1   1      227.22      219.95      9.51 o 
 -16   1   1      111.23      122.90      7.54 o 
 -15   1   1        4.78        5.45      4.49 o 
 -14   1   1      824.41      785.65     14.87 o 
 -13   1   1      919.22      883.27     16.13 o 
 -12   1   1      407.24      372.20      9.07 o 
 -11   1   1      395.95      365.65     11.29 o 
 -10   1   1        8.76       19.50      2.92 o 
  -9   1   1        0.80        3.91      2.61 o 
  -8   1   1      681.65      645.38      9.65 o 
  -7   1   1      217.81      249.05      5.87 o 
  -6   1   1        0.21        0.59      1.86 o 
  -5   1   1     5797.19     5700.12     44.54 o 
  -4   1   1     1481.21     1397.53     15.94 o 
  -3   1   1        2.11        0.55      2.01 o 
  -2   1   1      972.45     1003.84     11.82 o 
  -1   1   1      511.05      556.41      7.44 o 
   0   1   1     1243.98     1267.03     13.52 o 
   1   1   1        0.27       -1.07      1.07 o 
   2   1   1      618.75      577.38      6.90 o 
   3   1   1       31.37       25.51      2.88 o 
   4   1   1      257.62      225.16      6.06 o 
   5   1   1      114.33      128.18      3.63 o 
   6   1   1     1083.87     1082.43     12.42 o 
   7   1   1        7.84        8.67      2.41 o 
   8   1   1      266.52      302.67      5.83 o 
   9   1   1     1293.11     1328.54     14.60 o 
  10   1   1       12.03       12.20      2.50 o 
  11   1   1        2.10        5.76      2.43 o 
  12   1   1       13.54       25.03      2.91 o 
  13   1   1       66.99       66.93      4.17 o 
  14   1   1      230.30      252.27      7.95 o 
  15   1   1       53.77       49.81      4.99 o 
  16   1   1        4.09        9.04      4.09 o 
  17   1   1       17.12       22.83      4.78 o 
  18   1   1       13.66        4.23      5.58 o 
  19   1   1      203.06      200.36     15.68 o 
  20   1   1       62.06       65.59     11.07 o 
  21   1   1       18.21        9.50      8.30 o 
  22   1   1       46.31       56.25     10.72 o 
  23   1   1       45.82       55.44     10.66 o 
  24   1   1        4.46       11.26      9.19 o 
  25   1   1        1.44        2.62      9.79 o 
  26   1   1        3.00       -7.59     12.85 o 
  27   1   1       59.99       59.46     12.33 o 
  28   1   1        1.22       -0.33      9.96 o 
 -29   2   1      113.29      175.03     17.01 o 
 -28   2   1        0.26       18.53     11.36 o 
 -27   2   1      242.50      267.35     20.87 o 
 -26   2   1       75.20       75.25     13.04 o 
 -25   2   1       17.30       10.87     14.68 o 
 -24   2   1       37.71       28.17      9.76 o 
 -23   2   1        2.20        6.32      8.45 o 
 -22   2   1      128.13      144.54     12.95 o 
 -21   2   1       32.97       31.03      9.19 o 
 -20   2   1      110.13       93.97     13.12 o 
 -19   2   1      130.63       94.17     10.20 o 
 -18   2   1      219.47      201.15     11.06 o 
 -17   2   1       87.40       84.66      6.88 o 
 -16   2   1        0.07       -0.30      4.37 o 
 -15   2   1     1043.27     1077.17     19.97 o 
 -14   2   1      292.29      292.07      9.16 o 
 -13   2   1      960.53      999.99     14.64 o 
 -12   2   1        0.01       -2.09      2.89 o 
 -11   2   1     2224.99     2166.93     22.14 o 
 -10   2   1     1723.62     1869.58     19.27 o 
  -9   2   1     3725.91     3963.55     37.12 o 
  -8   2   1      321.17      326.52      8.53 o 
  -7   2   1       14.68       20.12      3.52 o 
  -6   2   1       14.12       15.06      3.53 o 
  -5   2   1     4277.75     4341.93     41.56 o 
  -4   2   1     9584.87     9958.26     88.00 o 
  -3   2   1        2.87        0.56      2.01 o 
  -2   2   1     1154.80     1245.11     18.78 o 
  -1   2   1     2282.81     2362.52     27.16 o 
   0   2   1      836.18      895.34     14.67 o 
   1   2   1    85576.98    84719.18    851.55 o 
   2   2   1     3449.14     3533.72     45.31 o 
   3   2   1      446.18      474.45      9.72 o 
   4   2   1     1018.31     1063.21     16.29 o 
   5   2   1        6.00        5.77      1.81 o 
   6   2   1     1381.94     1459.37     15.59 o 
   7   2   1       30.87       22.23      2.41 o 
   8   2   1     5842.61     6202.13     52.66 o 
   9   2   1      206.91      216.87      5.11 o 
  10   2   1      356.44      366.12      7.47 o 
  11   2   1     1316.65     1374.43     15.16 o 
  12   2   1     1445.47     1487.90     20.62 o 
  13   2   1      404.38      391.56      9.12 o 
  14   2   1      140.03      136.93      6.95 o 
  15   2   1       21.31       27.88      5.76 o 
  16   2   1       28.12       38.88      5.72 o 
  17   2   1       16.43       21.31      5.09 o 
  18   2   1      353.55      248.05      9.88 o 
  19   2   1        1.29        2.49      4.72 o 
  20   2   1       11.69        5.23      6.82 o 
  21   2   1      234.01      211.94     19.64 o 
  22   2   1       40.88       38.07      9.91 o 
  23   2   1       45.84       38.01     12.79 o 
  24   2   1       15.12       12.68     10.49 o 
  25   2   1        4.38       16.89     10.81 o 
  26   2   1        3.14        5.92     10.81 o 
  27   2   1        4.05       -8.99     12.26 o 
  28   2   1      504.44      551.93     26.16 o 
 -28   3   1      193.92      156.98     23.02 o 
 -27   3   1       56.47       57.95     18.19 o 
 -26   3   1        0.07       23.02     15.70 o 
 -25   3   1       39.03       26.01     13.29 o 
 -24   3   1        2.91       -5.73     11.35 o 
 -23   3   1       16.81        4.47     11.85 o 
 -22   3   1       43.90       16.77     14.49 o 
 -21   3   1       75.28       85.09     11.66 o 
 -20   3   1       66.58       46.08     10.23 o 
 -19   3   1       14.15       21.43      7.32 o 
 -18   3   1       32.74       32.73      7.75 o 
 -17   3   1     1593.26     1424.97     30.17 o 
 -16   3   1      146.59      143.55     11.25 o 
 -15   3   1      116.63      112.89     10.15 o 
 -14   3   1      111.92      137.77      8.88 o 
 -13   3   1      235.66      246.27     12.00 o 
 -12   3   1       27.01       13.91      4.96 o 
 -11   3   1       98.61      118.84      7.45 o 
 -10   3   1       64.45       51.78      4.75 o 
  -9   3   1       92.78       92.26      6.28 o 
  -8   3   1      199.55      226.86      6.10 o 
  -7   3   1     1201.41     1295.39     15.69 o 
  -6   3   1     1105.35     1095.83     15.56 o 
  -5   3   1     2131.69     2234.21     30.23 o 
  -4   3   1       19.20       25.54      4.97 o 
  -3   3   1     1082.18     1156.43     19.00 o 
  -2   3   1       88.09       93.85      8.39 o 
  -1   3   1      819.32      936.57     20.06 o 
   0   3   1     1164.60     1195.97     20.94 o 
   1   3   1     1773.29     1911.21     28.88 o 
   2   3   1     1044.36     1043.69     21.44 o 
   3   3   1      402.85      422.72     10.89 o 
   4   3   1      313.28      318.39      9.26 o 
   5   3   1        0.58       -1.62      2.86 o 
   6   3   1      367.16      398.12      9.83 o 
   7   3   1        6.05        8.80      2.94 o 
   8   3   1      248.91      267.13      6.23 o 
   9   3   1     1070.40     1101.42     18.65 o 
  10   3   1       84.36       72.29      4.69 o 
  11   3   1       27.20       24.74      5.41 o 
  12   3   1      532.85      577.33     12.04 o 
  13   3   1        7.98        3.75      3.72 o 
  14   3   1      130.74      127.63      7.86 o 
  15   3   1       92.30       98.25      8.31 o 
  16   3   1        3.86        4.90      5.15 o 
  17   3   1       21.00       20.10      5.83 o 
  18   3   1       17.15       32.11      6.42 o 
  19   3   1       74.01       62.79     11.10 o 
  20   3   1       24.86       24.81      6.05 o 
  21   3   1       45.76       43.65      7.56 o 
  22   3   1      384.72      352.71     20.78 o 
  23   3   1       23.93       28.48      8.39 o 
  24   3   1        2.57        8.75      9.15 o 
  25   3   1        4.20       -1.49      8.87 o 
  26   3   1      177.42      194.38     31.53 o 
  27   3   1        0.42      -10.55     14.91 o 
 -27   4   1      141.77      231.49     31.70 o 
 -26   4   1        1.97       21.34     20.90 o 
 -25   4   1       22.15       52.08     21.60 o 
 -24   4   1        0.47       -0.26     19.23 o 
 -23   4   1        0.86       -9.35     13.44 o 
 -22   4   1        2.20        8.50     10.86 o 
 -21   4   1        4.16       -3.25      8.76 o 
 -20   4   1      196.47      152.97     14.76 o 
 -19   4   1      218.80      196.99     18.90 o 
 -18   4   1      180.97      205.07     15.08 o 
 -17   4   1     1168.16     1135.25     30.65 o 
 -16   4   1      342.53      304.44     16.55 o 
 -15   4   1      114.29      114.68     11.51 o 
 -14   4   1        5.30       -0.10      8.14 o 
 -13   4   1       36.23       38.64      8.51 o 
 -12   4   1       75.69       85.46      7.55 o 
 -11   4   1       77.63       83.31      6.15 o 
 -10   4   1       65.34       75.42      7.92 o 
  -9   4   1      375.88      369.03     11.09 o 
  -8   4   1     2058.88     2138.63     30.70 o 
  -7   4   1        0.89        0.66      3.90 o 
  -6   4   1      619.68      673.41     16.61 o 
  -5   4   1        1.23        9.03      4.52 o 
  -4   4   1        1.40       -4.18      4.18 o 
  -3   4   1       11.11       11.38      6.11 o 
  -2   4   1      219.98      250.90     11.60 o 
  -1   4   1        4.79        2.41      4.65 o 
   0   4   1      211.79      223.40     11.11 o 
   1   4   1     1380.02     1463.40     29.25 o 
   2   4   1     2485.63     2650.57     44.14 o 
   3   4   1     2475.05     2577.34     51.43 o 
   4   4   1    10954.71    11582.84    135.50 o 
   5   4   1     2261.77     2278.54     36.12 o 
   6   4   1      630.23      679.62     15.97 o 
   7   4   1       93.23      101.12      6.51 o 
   8   4   1      303.00      324.60     10.15 o 
   9   4   1       34.20       28.40      4.32 o 
  10   4   1        6.61       -3.33      8.04 o 
  11   4   1      124.98      123.82     15.32 o 
  12   4   1        3.66        1.30      7.35 o 
  13   4   1       53.72       54.18      9.10 o 
  14   4   1      310.82      312.86     15.23 o 
  15   4   1       13.08       14.21      7.44 o 
  16   4   1      734.24      640.61     24.96 o 
  17   4   1        0.16       -2.45      7.04 o 
  18   4   1       53.92       57.94     10.49 o 
  19   4   1        0.01       -2.02      7.63 o 
  20   4   1       17.49        4.52      7.40 o 
  21   4   1        8.37       11.15      7.82 o 
  22   4   1       32.89       29.55      8.83 o 
  23   4   1        4.00       -7.37     13.22 o 
  24   4   1      184.48      162.90     28.19 o 
  25   4   1      208.88      282.60     32.40 o 
  26   4   1      663.01      884.32     52.43 o 
 -26   5   1       92.19      110.47     22.92 o 
 -25   5   1       21.27       29.24     18.71 o 
 -24   5   1       15.25       21.34     16.95 o 
 -23   5   1        9.46       23.50     21.87 o 
 -22   5   1        2.33       -5.47     11.92 o 
 -21   5   1        7.90       10.17     11.66 o 
 -20   5   1       31.06       21.15     10.27 o 
 -19   5   1        4.26        4.64      8.33 o 
 -18   5   1      285.49      317.78     16.06 o 
 -17   5   1       54.97       49.97      8.31 o 
 -16   5   1        0.32        6.27     16.55 o 
 -15   5   1       41.04       29.54     11.41 o 
 -14   5   1       15.82        7.59      9.05 o 
 -13   5   1       56.24       46.19     17.66 o 
 -12   5   1       87.86       93.31     15.20 o 
 -11   5   1        3.49        4.45     10.48 o 
 -10   5   1        1.92        2.80      5.47 o 
  -9   5   1      190.38      237.84     14.51 o 
  -8   5   1      444.11      489.75     15.77 o 
  -7   5   1      458.64      453.98     15.18 o 
  -6   5   1      126.81      142.33      9.67 o 
  -5   5   1       30.00       37.66      6.55 o 
  -4   5   1      188.84      201.33     10.99 o 
  -3   5   1      106.45      118.29      9.27 o 
  -2   5   1       22.71       25.70      6.43 o 
  -1   5   1        7.61        2.83      6.34 o 
   0   5   1      220.85      248.62     13.20 o 
   1   5   1      987.81     1132.75     27.28 o 
   2   5   1      123.82      145.90     10.64 o 
   3   5   1      208.19      214.02     19.37 o 
   4   5   1      203.90      205.30     11.98 o 
   5   5   1       47.11       45.61      8.15 o 
   6   5   1      563.37      599.88     20.79 o 
   7   5   1       60.84       60.53      7.80 o 
   8   5   1      247.14      258.85     12.40 o 
   9   5   1       18.36       24.06     14.71 o 
  10   5   1       58.16       44.66     11.36 o 
  11   5   1        0.02        6.25      8.78 o 
  12   5   1       27.74       26.03      9.97 o 
  13   5   1        9.39       10.90     10.01 o 
  14   5   1       77.20       60.79     12.36 o 
  15   5   1       29.56       11.75      9.83 o 
  16   5   1      515.38      553.67     29.45 o 
  17   5   1       96.43      108.33     17.25 o 
  18   5   1       77.24       86.98     16.20 o 
  19   5   1        0.85       -9.63     10.79 o 
  20   5   1       54.65       34.76     13.84 o 
  21   5   1       21.71       38.73     21.08 o 
  22   5   1       74.21       84.00     18.87 o 
  23   5   1        0.05       -5.58     13.38 o 
 -24   6   1        2.74      -22.31     22.31 o 
 -23   6   1       41.47       88.08     30.30 o 
 -22   6   1      101.01      123.30     33.46 o 
 -21   6   1        3.70      -11.86     21.34 o 
 -20   6   1      890.65      890.56     62.79 o 
 -19   6   1       11.10        9.40     20.72 o 
 -18   6   1       12.21       16.78     13.97 o 
 -17   6   1       23.96       18.34     14.80 o 
 -16   6   1       77.46       87.73     24.57 o 
 -15   6   1        8.13        9.07     10.59 o 
 -14   6   1       14.58       16.38     11.66 o 
 -13   6   1        0.82       -2.73     17.06 o 
 -12   6   1      104.84      123.85     17.62 o 
 -11   6   1        9.48       -5.23     10.07 o 
 -10   6   1      279.66      323.29     23.33 o 
  -9   6   1      115.93      120.66     17.76 o 
  -8   6   1       15.57       19.03      8.53 o 
  -7   6   1      311.92      356.86     19.12 o 
  -6   6   1      190.28      226.60     14.63 o 
  -5   6   1      162.04      177.46     14.75 o 
  -4   6   1      279.89      303.15     17.08 o 
  -3   6   1       65.10       86.42      9.20 o 
  -2   6   1       54.74       68.04      8.90 o 
  -1   6   1       84.42       82.30     10.26 o 
   0   6   1      227.36      232.05     14.42 o 
   1   6   1        0.11        7.67      6.21 o 
   2   6   1      107.10      111.15     11.17 o 
   3   6   1      120.32      115.22     11.30 o 
   4   6   1        4.55        0.96      5.01 o 
   5   6   1       76.43       81.25     12.54 o 
   6   6   1     2073.84     2178.78     43.56 o 
   7   6   1     1164.97     1269.81     36.72 o 
   8   6   1      372.59      392.63     20.81 o 
   9   6   1       72.97       59.79     15.52 o 
  10   6   1        4.61        4.62      9.98 o 
  11   6   1       14.77       18.93     11.21 o 
  12   6   1      505.33      483.86     28.82 o 
  13   6   1      727.37      706.13     33.00 o 
  14   6   1      313.80      312.30     25.02 o 
  15   6   1       34.11       30.01     12.55 o 
  16   6   1       26.47       34.45     12.64 o 
  17   6   1      587.15      663.49     34.83 o 
  18   6   1       30.10       11.15     19.67 o 
  19   6   1       26.30       32.23     23.62 o 
  20   6   1       10.68       -0.97     20.81 o 
  21   6   1       41.67       27.49     24.68 o 
  22   6   1       59.34       67.37     19.17 o 
  23   6   1      206.74      256.68     60.64 o 
  24   6   1       69.29      126.95     24.26 o 
 -22   7   1        6.06        4.65     24.24 o 
 -21   7   1       18.62       33.99     25.64 o 
 -20   7   1       21.01        3.60     24.33 o 
 -19   7   1      186.28      254.85     42.94 o 
 -18   7   1        6.85       12.29     24.06 o 
 -17   7   1       39.58       70.87     27.75 o 
 -16   7   1        7.37       20.29     20.20 o 
 -15   7   1       29.36       37.62     17.37 o 
 -14   7   1       26.76       22.17     13.07 o 
 -13   7   1       22.11       13.72     11.37 o 
 -12   7   1       15.33       12.09     11.67 o 
 -11   7   1       28.11       32.70     13.29 o 
 -10   7   1       22.09       26.12     12.48 o 
  -9   7   1        5.21       -6.10      9.51 o 
  -8   7   1       85.80       82.96     15.37 o 
  -7   7   1       36.23       18.25     10.60 o 
  -6   7   1       54.86       66.35     11.30 o 
  -5   7   1        2.35        0.95      6.29 o 
  -4   7   1       39.20       23.93      8.10 o 
  -3   7   1        0.20       17.70      7.01 o 
  -2   7   1       11.95       29.39      7.59 o 
  -1   7   1       12.10        7.11      6.58 o 
   0   7   1      220.81      256.11     14.78 o 
   1   7   1       17.18       13.07      6.79 o 
   2   7   1        2.35       -0.16      6.15 o 
   3   7   1      103.48       97.02     10.43 o 
   4   7   1      142.05      156.57     15.95 o 
   5   7   1      175.90      183.12     23.75 o 
   6   7   1       32.96       26.02      9.71 o 
   7   7   1      261.76      271.11     27.89 o 
   8   7   1       69.67       76.03     15.21 o 
   9   7   1       31.61       36.31     15.20 o 
  10   7   1      127.98      147.64     19.51 o 
  11   7   1        2.14       -4.09     10.07 o 
  12   7   1       23.98       15.87     11.65 o 
  13   7   1       17.51       33.48     13.81 o 
  14   7   1      107.87      108.60     18.82 o 
  15   7   1       13.22        5.53     21.16 o 
  16   7   1        8.35       21.08     21.34 o 
  17   7   1        4.78       35.74     25.47 o 
  18   7   1        2.56        3.34     23.10 o 
  19   7   1      110.90      126.28     34.42 o 
  20   7   1       15.62       15.54     26.70 o 
  21   7   1        1.44      -19.67     19.67 o 
  22   7   1       36.08        6.06     22.83 o 
 -20   8   1        9.65       18.71     26.35 o 
 -19   8   1       11.99       15.72     26.78 o 
 -18   8   1        5.45        7.82     25.55 o 
 -17   8   1        4.25       18.53     24.76 o 
 -16   8   1        1.93        7.11     23.80 o 
 -15   8   1       11.67       27.05     25.91 o 
 -14   8   1       85.56       75.44     30.12 o 
 -13   8   1       98.43       96.78     30.30 o 
 -12   8   1       53.28       74.65     28.72 o 
 -11   8   1      166.91      136.80     20.97 o 
 -10   8   1       13.70       11.75     13.15 o 
  -9   8   1        0.00        8.14     11.91 o 
  -8   8   1        0.05        2.36     11.03 o 
  -7   8   1        7.48       -3.23      9.12 o 
  -6   8   1       86.26       73.57     16.24 o 
  -5   8   1       35.10       20.53     11.92 o 
  -4   8   1       28.74       20.11      9.66 o 
  -3   8   1       97.69       98.83     12.13 o 
  -2   8   1       69.67       50.61     11.39 o 
  -1   8   1      123.80      125.71     12.91 o 
   0   8   1       53.90       35.12      9.45 o 
   1   8   1        0.66        3.06      7.50 o 
   2   8   1       28.65       29.60     12.11 o 
   3   8   1        3.72       -2.49     10.08 o 
   4   8   1       26.60       19.41     11.02 o 
   5   8   1        2.83        1.35     10.25 o 
   6   8   1        2.26       -6.38     10.49 o 
   7   8   1       77.58       85.72     26.35 o 
   8   8   1        3.39        7.48     11.46 o 
   9   8   1       40.44       16.85     13.66 o 
  10   8   1      373.06      443.45     44.21 o 
  11   8   1       42.35       43.82     23.89 o 
  12   8   1       30.71       44.87     25.03 o 
  13   8   1        6.14       50.85     24.50 o 
  14   8   1        6.84       14.31     21.60 o 
  15   8   1        0.15       29.33     24.33 o 
  16   8   1        2.17       19.41     25.20 o 
  17   8   1       16.08        8.34     24.59 o 
  18   8   1        1.10        5.97     24.15 o 
  19   8   1        9.06       26.96     26.17 o 
 -16   9   1        0.00      -16.86     24.41 o 
 -15   9   1        3.46       21.87     28.19 o 
 -14   9   1        0.01       13.96     24.15 o 
 -13   9   1        0.05       24.06     27.40 o 
 -12   9   1        7.32       25.12     26.26 o 
 -11   9   1       36.14       12.73     26.17 o 
 -10   9   1        2.97       29.59     24.85 o 
  -9   9   1       12.41        6.50     24.50 o 
  -8   9   1       20.89       26.43     22.92 o 
  -7   9   1       12.90       17.55     13.43 o 
  -6   9   1       62.60       32.74     14.61 o 
  -5   9   1        2.92       12.03     12.21 o 
  -4   9   1        4.74       20.74     10.55 o 
  -3   9   1       11.34       17.40     10.78 o 
  -2   9   1       10.66       24.77     12.41 o 
  -1   9   1       18.48       32.89     16.42 o 
   0   9   1        2.62       25.38     12.21 o 
   1   9   1        0.74        3.49     11.81 o 
   2   9   1        0.09        4.51      9.54 o 
   3   9   1        5.29       33.81     11.39 o 
   4   9   1        9.67       27.08     11.25 o 
   5   9   1       61.87       57.50     15.52 o 
   6   9   1       19.53       60.95     27.31 o 
   7   9   1       74.62      121.80     33.28 o 
   8   9   1        0.37        5.18     18.71 o 
   9   9   1       38.05       43.12     24.94 o 
  10   9   1       26.55       35.57     25.03 o 
  11   9   1      170.87      185.47     41.27 o 
  12   9   1        2.15      -13.79     17.65 o 
  13   9   1        5.27        1.32     22.39 o 
  14   9   1        2.88       22.83     27.75 o 
  15   9   1        5.73       10.36     24.76 o 
 -11  10   1       82.36       47.16     30.38 o 
 -10  10   1      130.16      106.96     35.21 o 
  -9  10   1        9.29       36.88     26.52 o 
  -8  10   1        5.13       -3.25     23.18 o 
  -7  10   1        3.66        6.41     26.87 o 
  -6  10   1        0.02        8.34     25.82 o 
  -5  10   1        9.93        4.92     22.13 o 
  -4  10   1       47.36       76.58     29.07 o 
  -3  10   1      392.18      399.40     50.76 o 
  -2  10   1        1.70       24.73     17.05 o 
  -1  10   1       11.90       27.01     28.06 o 
   0  10   1        2.55        7.99     20.11 o 
   1  10   1        7.03       11.99     16.55 o 
   2  10   1        3.58       18.60     17.04 o 
   3  10   1        0.84       24.41     25.29 o 
   4  10   1        4.57       -6.24     20.29 o 
   5  10   1        0.51       14.84     21.87 o 
   6  10   1      109.72      104.50     34.69 o 
   7  10   1      683.71      537.36     59.36 o 
   8  10   1      324.22      395.00     52.16 o 
   9  10   1       52.79       51.99     29.95 o 
  10  10   1       59.47       31.35     26.35 o 
 -29   0   2        4.74       16.34     14.42 o 
 -28   0   2       20.29       21.47     23.14 o 
 -27   0   2      397.64      483.31     30.73 o 
 -26   0   2      699.89      794.07     37.22 o 
 -25   0   2      442.00      368.41     47.77 o 
 -24   0   2      128.52       76.08     16.20 o 
 -23   0   2        5.51        4.46     11.72 o 
 -22   0   2        0.00        3.20     15.76 o 
 -21   0   2        0.21        1.18      8.89 o 
 -20   0   2       69.68       74.45     12.03 o 
 -19   0   2       41.42       33.65     16.08 o 
 -18   0   2      430.78      427.87     20.54 o 
 -17   0   2      454.20      389.53     19.33 o 
 -16   0   2      148.66      150.50     13.37 o 
 -15   0   2      564.91      459.69     14.53 o 
 -14   0   2     5401.46     5274.83     72.51 o 
 -13   0   2     2134.89     2195.95     35.68 o 
 -12   0   2     3374.59     3454.88     49.83 o 
 -11   0   2      200.61      267.37      9.89 o 
 -10   0   2      297.12      321.04     10.39 o 
  -9   0   2       17.91       14.34      4.31 o 
  -8   0   2       19.85       15.91      4.32 o 
  -7   0   2      871.19      846.17     13.30 o 
  -6   0   2      296.96      273.30      7.19 o 
  -5   0   2        3.76       20.93      6.21 o 
  -4   0   2    15301.25    14912.49    182.45 o 
  -3   0   2    75076.27    71819.50    871.55 o 
  -2   0   2      108.53      103.39      4.69 o 
  -1   0   2     2511.72     2485.25     33.30 o 
   0   0   2     2418.87     2491.50     42.61 o 
   1   0   2     2977.19     3006.68     65.19 o 
   2   0   2     2806.54     2590.71     43.42 o 
   3   0   2     1465.51     1394.69     21.82 o 
   4   0   2     2456.04     2355.82     33.47 o 
   5   0   2       34.47       45.64      3.97 o 
   6   0   2      155.14      142.12      6.02 o 
   7   0   2     6776.79     6956.54     94.29 o 
   8   0   2      432.50      504.61     10.34 o 
   9   0   2    14172.37    14915.78    138.89 o 
  10   0   2       79.49       80.01      5.17 o 
  11   0   2      107.38      122.81      6.23 o 
  12   0   2      250.31      232.75     16.34 o 
  13   0   2        3.80       12.57      4.07 o 
  14   0   2       18.59       14.08      4.30 o 
  15   0   2      338.22      340.45     12.12 o 
  16   0   2       65.81       61.35      8.64 o 
  17   0   2        0.00        3.91      8.99 o 
  18   0   2      122.05      172.90     14.36 o 
  19   0   2     1513.87     1252.62     70.30 o 
  20   0   2      492.36      397.17     25.51 o 
  21   0   2        0.01        3.51     11.23 o 
  22   0   2       94.79       76.28     16.18 o 
  23   0   2       18.09        4.51     16.25 o 
  24   0   2        6.75       24.59     13.77 o 
  25   0   2        3.63        7.15     18.84 o 
  26   0   2        4.33        2.38     14.53 o 
  27   0   2       34.13       30.19     28.28 o 
  28   0   2       58.79       76.93     37.67 o 
 -29   1   2       16.24       25.10     11.64 o 
 -28   1   2      207.45      238.28     21.15 o 
 -27   1   2       52.63       54.19     12.79 o 
 -26   1   2       63.25      104.78     17.00 o 
 -25   1   2       30.12       16.54     10.59 o 
 -24   1   2        1.88        7.87      8.63 o 
 -23   1   2        8.68        8.41      7.55 o 
 -22   1   2      198.25      152.57     11.91 o 
 -21   1   2      380.10      321.72     20.19 o 
 -20   1   2       17.18       15.09      6.70 o 
 -19   1   2       51.47       34.44      7.16 o 
 -18   1   2       20.04       17.25      6.69 o 
 -17   1   2       69.82       58.67      6.55 o 
 -16   1   2     1258.08     1217.77     20.27 o 
 -15   1   2        7.78       -0.06      4.48 o 
 -14   1   2        3.42        1.55      4.15 o 
 -13   1   2     1859.53     1878.93     24.92 o 
 -12   1   2      608.81      640.04     12.53 o 
 -11   1   2      109.53      143.40      6.20 o 
 -10   1   2      269.55      302.35      8.09 o 
  -9   1   2      452.08      468.23      8.81 o 
  -8   1   2      761.68      744.78      9.74 o 
  -7   1   2       86.24       95.93      3.95 o 
  -6   1   2      203.23      181.46      5.79 o 
  -5   1   2     7777.25     7492.09     60.17 o 
  -4   1   2    12495.68    12250.29    101.68 o 
  -3   1   2     1327.70     1204.51     15.48 o 
  -2   1   2      808.58      801.12      9.83 o 
  -1   1   2      169.23      151.92      5.58 o 
   0   1   2     2440.79     2481.37     22.72 o 
   1   1   2     3554.73     3534.96     31.08 o 
   2   1   2     2380.32     2330.23     20.16 o 
   3   1   2      119.06      113.65      4.25 o 
   4   1   2      108.40      128.20      4.61 o 
   5   1   2      388.58      406.17      5.98 o 
   6   1   2      222.71      209.57      5.17 o 
   7   1   2     1038.17     1130.45     11.88 o 
   8   1   2      118.52      105.67      3.54 o 
   9   1   2      332.24      348.35      8.99 o 
  10   1   2      695.40      752.99     10.41 o 
  11   1   2       54.72       60.63      3.59 o 
  12   1   2      146.99      141.52      5.06 o 
  13   1   2      107.81      126.18      6.54 o 
  14   1   2      156.10      143.45      5.94 o 
  15   1   2       32.43       27.61      4.62 o 
  16   1   2       10.13        8.20      4.60 o 
  17   1   2        0.39       -0.01      4.29 o 
  18   1   2        5.89        7.95      5.19 o 
  19   1   2        0.42       -3.69      5.57 o 
  20   1   2       63.68       66.54     11.80 o 
  21   1   2       89.66      100.88     11.77 o 
  22   1   2        1.41        7.02      8.69 o 
  23   1   2       94.88       66.41     14.61 o 
  24   1   2        0.42       -4.18      9.06 o 
  25   1   2       84.15      117.09     19.22 o 
  26   1   2       10.14       23.33     10.92 o 
  27   1   2      121.83      176.43     16.88 o 
  28   1   2        4.83       25.84     11.34 o 
 -29   2   2        8.79       21.89     11.15 o 
 -28   2   2      167.05      164.38     16.11 o 
 -27   2   2       38.37       70.28     13.08 o 
 -26   2   2        0.11       -5.55      9.28 o 
 -25   2   2       16.10       31.25     12.73 o 
 -24   2   2        2.17        3.72      8.34 o 
 -23   2   2      171.93      194.67     14.08 o 
 -22   2   2        1.10       14.13      8.18 o 
 -21   2   2      356.07      306.68     19.27 o 
 -20   2   2       56.03       28.03      8.23 o 
 -19   2   2      213.16      205.10     11.20 o 
 -18   2   2      854.50      817.21     18.35 o 
 -17   2   2      222.96      231.28     10.53 o 
 -16   2   2     1147.04     1133.44     19.55 o 
 -15   2   2       22.66       21.97      5.05 o 
 -14   2   2      171.54      148.62      7.36 o 
 -13   2   2      626.63      586.09     12.51 o 
 -12   2   2       84.65      103.47      4.81 o 
 -11   2   2     2191.79     2306.80     24.15 o 
 -10   2   2      655.55      708.94     12.47 o 
  -9   2   2      190.87      230.48      8.71 o 
  -8   2   2      202.29      242.39      8.14 o 
  -7   2   2      363.82      369.42      9.14 o 
  -6   2   2     2226.44     2415.03     28.70 o 
  -5   2   2      167.73      170.90      4.84 o 
  -4   2   2      829.05      852.08     14.36 o 
  -3   2   2        0.63       -1.24      2.11 o 
  -2   2   2      475.15      470.68      7.88 o 
  -1   2   2    12142.87    12871.53    106.61 o 
   0   2   2    23155.24    24542.49    190.12 o 
   1   2   2      767.61      782.91      9.70 o 
   2   2   2       13.72       13.93      2.09 o 
   3   2   2     2636.46     2518.55     63.23 o 
   4   2   2        8.27        6.58      2.84 o 
   5   2   2      151.82      169.50      4.61 o 
   6   2   2      652.69      681.41      9.23 o 
   7   2   2       22.48       23.53      2.92 o 
   8   2   2       10.02       10.38      3.58 o 
   9   2   2      161.54      170.41      6.28 o 
  10   2   2     1498.53     1472.04     19.81 o 
  11   2   2       86.32       69.08      5.12 o 
  12   2   2      838.63      844.81     11.28 o 
  13   2   2        1.28        0.78      3.57 o 
  14   2   2        0.48       -2.23      3.56 o 
  15   2   2       78.28       86.59      7.46 o 
  16   2   2      403.55      372.04     11.44 o 
  17   2   2      631.50      480.73     12.85 o 
  18   2   2       86.09      101.92      8.07 o 
  19   2   2        0.25        0.07      4.89 o 
  20   2   2       44.44       47.88      8.13 o 
  21   2   2        5.28       -0.12      8.43 o 
  22   2   2      150.83       77.87     13.09 o 
  23   2   2        5.19       22.07     10.36 o 
  24   2   2        1.75        4.06     11.67 o 
  25   2   2        0.16        0.96     10.67 o 
  26   2   2       61.52       90.69     14.84 o 
  27   2   2      354.35      439.38     33.37 o 
  28   2   2        0.06        5.96     11.21 o 
 -28   3   2      208.96      228.10     58.71 o 
 -27   3   2       11.06       30.63     17.38 o 
 -26   3   2       89.44      113.56     21.01 o 
 -25   3   2      150.96      161.23     19.18 o 
 -24   3   2       18.66        8.75     12.27 o 
 -23   3   2       56.60       58.87     14.13 o 
 -22   3   2       11.35        5.71     10.71 o 
 -21   3   2       37.36       62.51     11.46 o 
 -20   3   2       36.08       30.10      9.29 o 
 -19   3   2        0.31       -5.41      6.85 o 
 -18   3   2      224.42      219.34     27.42 o 
 -17   3   2        0.02        0.76      6.27 o 
 -16   3   2        4.04        3.14      5.98 o 
 -15   3   2       19.66       16.50      6.02 o 
 -14   3   2       24.09       31.75      6.58 o 
 -13   3   2       79.08       92.64      8.10 o 
 -12   3   2      337.18      323.46     11.77 o 
 -11   3   2      317.58      319.99     11.35 o 
 -10   3   2      642.79      631.57     14.61 o 
  -9   3   2      196.57      212.15      7.94 o 
  -8   3   2     1818.42     2025.36     21.44 o 
  -7   3   2      342.11      332.29      6.99 o 
  -6   3   2      233.65      239.70      6.68 o 
  -5   3   2       45.65       52.92      3.46 o 
  -4   3   2      241.06      239.84      9.26 o 
  -3   3   2      130.28      138.69      7.41 o 
  -2   3   2        0.87        4.42      3.74 o 
  -1   3   2      193.48      220.26      8.94 o 
   0   3   2      442.91      491.31     11.41 o 
   1   3   2     1053.66     1122.02     18.26 o 
   2   3   2     3236.00     3416.70     41.35 o 
   3   3   2        0.06        2.42      3.06 o 
   4   3   2      323.20      317.86      8.02 o 
   5   3   2       95.96      108.83      4.67 o 
   6   3   2        3.11        9.08     10.30 o 
   7   3   2      289.31      281.02     11.08 o 
   8   3   2      110.61      128.93     10.84 o 
   9   3   2        5.28        9.08      3.01 o 
  10   3   2      519.78      514.77      9.48 o 
  11   3   2      520.76      513.46     11.32 o 
  12   3   2       49.80       42.84      5.45 o 
  13   3   2        0.02       -4.53      4.53 o 
  14   3   2        3.09        7.38      5.34 o 
  15   3   2       32.30       32.45      5.77 o 
  16   3   2      140.74      125.45      8.17 o 
  17   3   2        4.33        9.09      5.21 o 
  18   3   2       25.84       30.84      6.15 o 
  19   3   2        0.00        2.27      5.01 o 
  20   3   2        9.05        9.06      5.66 o 
  21   3   2        0.86        4.98      6.58 o 
  22   3   2       81.35      104.68     10.99 o 
  23   3   2       77.42       98.74     11.83 o 
  24   3   2       21.71       37.34     11.38 o 
  25   3   2       62.90       87.77     21.83 o 
  26   3   2       26.54       28.32     10.81 o 
  27   3   2       61.21       58.38     18.35 o 
 -27   4   2        2.53       11.59     16.77 o 
 -26   4   2        8.48       22.22     20.46 o 
 -25   4   2       19.50       -8.08     17.39 o 
 -24   4   2       30.35       45.49     21.87 o 
 -23   4   2      180.62      151.53     27.93 o 
 -22   4   2      171.91      223.66     19.19 o 
 -21   4   2      569.60      568.06     26.35 o 
 -20   4   2       37.78       40.89     12.16 o 
 -19   4   2      854.85      918.65     35.93 o 
 -18   4   2       39.25       32.98      9.59 o 
 -17   4   2      289.25      272.15     16.32 o 
 -16   4   2        4.77        8.00      7.76 o 
 -15   4   2       37.20       36.61      8.47 o 
 -14   4   2       12.41       24.78      8.33 o 
 -13   4   2        9.44        5.81      5.42 o 
 -12   4   2      129.38      144.38      8.76 o 
 -11   4   2       75.24       75.43      6.93 o 
 -10   4   2     2128.02     2193.25     25.66 o 
  -9   4   2     1285.28     1435.55     18.57 o 
  -8   4   2     2726.52     3050.58     40.50 o 
  -7   4   2        3.40        8.75      4.02 o 
  -6   4   2       16.70       17.12      4.82 o 
  -5   4   2        8.75       12.88      4.44 o 
  -4   4   2        0.00        0.31      3.87 o 
  -3   4   2      162.15      177.31     11.40 o 
  -2   4   2       12.99       13.57      5.74 o 
  -1   4   2       18.30       22.15      5.44 o 
   0   4   2       37.91       36.66      5.56 o 
   1   4   2     1139.25     1163.35     22.59 o 
   2   4   2     9894.32    10568.13    125.02 o 
   3   4   2     4812.94     5071.36     66.80 o 
   4   4   2      386.93      383.23     10.49 o 
   5   4   2      929.19      990.12     17.16 o 
   6   4   2       12.18       18.84      3.91 o 
   7   4   2        7.95       10.32      2.99 o 
   8   4   2        9.63       10.58      6.53 o 
   9   4   2       16.85        7.32      6.45 o 
  10   4   2       48.75       52.34      8.64 o 
  11   4   2       83.94      151.84     29.33 o 
  12   4   2      251.47      272.52     62.97 o 
  13   4   2     2274.94     2289.94     56.27 o 
  14   4   2      727.48      579.66     18.45 o 
  15   4   2      700.07      703.67     21.60 o 
  16   4   2        0.82        6.57      9.92 o 
  17   4   2        4.52        9.09      6.75 o 
  18   4   2        5.93       10.50      7.30 o 
  19   4   2       13.95       10.86      7.42 o 
  20   4   2        0.04       -2.45      6.97 o 
  21   4   2       10.38       20.02      8.75 o 
  22   4   2       18.74       16.60      8.83 o 
  23   4   2        0.13        1.41     17.56 o 
  24   4   2      280.05      367.61     34.60 o 
  25   4   2      132.84      216.56     29.95 o 
  26   4   2      114.92      130.50     26.17 o 
 -26   5   2      149.88      190.21     27.40 o 
 -25   5   2       45.31       48.91     20.55 o 
 -24   5   2        0.30       11.86     18.53 o 
 -23   5   2       66.00       81.33     16.84 o 
 -22   5   2       18.56       21.45     24.90 o 
 -21   5   2       48.05       58.62     14.40 o 
 -20   5   2       54.98       77.25     12.18 o 
 -19   5   2       16.35       20.22      9.40 o 
 -18   5   2       94.27       73.68     10.76 o 
 -17   5   2        1.00        2.42      7.37 o 
 -16   5   2      320.20      296.35     14.93 o 
 -15   5   2       44.08       45.34     11.36 o 
 -14   5   2       37.10       34.99     11.46 o 
 -13   5   2        0.13       -3.45      7.91 o 
 -12   5   2        3.07       -4.41      9.07 o 
 -11   5   2      201.52      194.44     14.00 o 
 -10   5   2       17.59       23.81      7.38 o 
  -9   5   2      307.16      318.98     16.62 o 
  -8   5   2        1.40       -4.36      4.36 o 
  -7   5   2      118.22      130.89      9.61 o 
  -6   5   2      325.89      341.41     13.77 o 
  -5   5   2       28.12       14.48      6.29 o 
  -4   5   2      164.35      204.97     11.26 o 
  -3   5   2       25.96       35.99      7.44 o 
  -2   5   2       70.29       83.87      8.21 o 
  -1   5   2      125.03      124.79     10.95 o 
   0   5   2        6.40       12.30      5.10 o 
   1   5   2        6.06        9.60      5.12 o 
   2   5   2      178.43      211.60     11.03 o 
   3   5   2      171.19      166.91      9.90 o 
   4   5   2       68.05       50.89      8.19 o 
   5   5   2      283.92      296.08     11.83 o 
   6   5   2        1.93        6.64      4.30 o 
   7   5   2       68.72       78.33      7.86 o 
   8   5   2       55.74       56.58     10.17 o 
   9   5   2        4.96        5.10      6.44 o 
  10   5   2       41.82       42.80     12.91 o 
  11   5   2       21.00       18.40     11.64 o 
  12   5   2        4.30       -5.37      7.84 o 
  13   5   2      274.49      274.83     21.31 o 
  14   5   2       35.79       25.44     11.17 o 
  15   5   2        2.13        5.56      9.84 o 
  16   5   2        0.02        4.60     10.54 o 
  17   5   2        1.76       -9.97      9.97 o 
  18   5   2       49.44       47.81     13.92 o 
  19   5   2       42.98       37.90     11.41 o 
  20   5   2        2.72        2.92      9.19 o 
  21   5   2       24.15       48.61     16.05 o 
  22   5   2        1.08       -1.44     14.01 o 
  23   5   2        1.36       11.85     15.67 o 
 -24   6   2        3.52       10.10     26.70 o 
 -23   6   2       96.98      104.68     31.79 o 
 -22   6   2      343.47      381.66     47.60 o 
 -21   6   2      128.50      129.79     32.84 o 
 -20   6   2      115.94      160.62     34.69 o 
 -19   6   2      229.07      205.67     36.71 o 
 -18   6   2        0.35       -3.29     10.77 o 
 -17   6   2       40.84       45.88     14.54 o 
 -16   6   2       38.47       16.79     13.01 o 
 -15   6   2      177.25      187.95     21.21 o 
 -14   6   2       84.39      124.10     23.02 o 
 -13   6   2      104.29      120.06     17.51 o 
 -12   6   2       84.53       78.73     15.59 o 
 -11   6   2      447.02      499.79     28.50 o 
 -10   6   2      410.51      431.47     26.20 o 
  -9   6   2       31.34       38.50      8.90 o 
  -8   6   2      130.57      152.69     11.37 o 
  -7   6   2      801.25      844.55     23.16 o 
  -6   6   2      475.42      465.88     17.52 o 
  -5   6   2      593.46      629.00     20.19 o 
  -4   6   2        9.76        7.07      6.48 o 
  -3   6   2        9.76        5.67      5.71 o 
  -2   6   2        5.74        4.85      5.75 o 
  -1   6   2       56.91       70.93      8.77 o 
   0   6   2      143.21      170.16     13.47 o 
   1   6   2      708.23      755.61     21.24 o 
   2   6   2      575.70      642.93     19.48 o 
   3   6   2      852.87      903.56     35.14 o 
   4   6   2      148.16      173.24     14.37 o 
   5   6   2     4458.53     4706.24     70.03 o 
   6   6   2      524.45      534.92     23.98 o 
   7   6   2      497.32      484.30     28.70 o 
   8   6   2      199.44      237.87     17.73 o 
   9   6   2       15.38       -8.89      8.89 o 
  10   6   2      155.30      112.10     19.84 o 
  11   6   2     2168.05     2265.00    122.94 o 
  12   6   2     1066.01     1117.22     54.69 o 
  13   6   2        1.44        2.04     12.40 o 
  14   6   2        0.23       -3.69     10.13 o 
  15   6   2      350.13      316.57     25.78 o 
  16   6   2      231.08      204.85     41.70 o 
  17   6   2       42.10       44.51     14.61 o 
  18   6   2       28.79       78.86     27.40 o 
  19   6   2       15.67       25.43     15.21 o 
  20   6   2       24.93       54.08     20.51 o 
  21   6   2       92.52       71.11     18.85 o 
  22   6   2      115.85      153.09     29.95 o 
  23   6   2        0.03        0.26     20.68 o 
 -22   7   2        0.17        6.59     23.45 o 
 -21   7   2       20.94       35.57     28.28 o 
 -20   7   2      427.64      465.61     53.74 o 
 -19   7   2        0.12      -21.25     21.25 o 
 -18   7   2       22.61       21.78     24.15 o 
 -17   7   2       63.16       95.19     29.24 o 
 -16   7   2        7.69       19.67     20.37 o 
 -15   7   2       12.72       14.94     13.45 o 
 -14   7   2        4.35        1.31     10.94 o 
 -13   7   2       69.37       27.32     13.80 o 
 -12   7   2       19.38       24.23     16.45 o 
 -11   7   2       85.64       95.68     17.19 o 
 -10   7   2      161.59      150.55     19.60 o 
  -9   7   2       66.92       93.18     18.90 o 
  -8   7   2       10.36       10.64     10.16 o 
  -7   7   2        1.12        3.70      7.58 o 
  -6   7   2      114.61      106.41     10.97 o 
  -5   7   2        1.54        1.15      6.26 o 
  -4   7   2        0.14        8.31      6.32 o 
  -3   7   2       66.98       84.84     10.42 o 
  -2   7   2        1.44       -1.87      6.05 o 
  -1   7   2       10.62       14.69      6.95 o 
   0   7   2      270.65      284.04     15.39 o 
   1   7   2      422.04      404.43     17.39 o 
   2   7   2      200.37      221.54     13.77 o 
   3   7   2       60.22       79.44     11.29 o 
   4   7   2       12.19        2.01      9.42 o 
   5   7   2       61.49       43.62     11.59 o 
   6   7   2      164.88      191.93     27.40 o 
   7   7   2      137.75      160.83     23.25 o 
   8   7   2       32.55       19.97     17.30 o 
   9   7   2       28.98       31.85     14.93 o 
  10   7   2      131.74      121.58     21.86 o 
  11   7   2        1.55       16.43     11.72 o 
  12   7   2       25.94       29.73     13.15 o 
  13   7   2       17.15       20.71     12.48 o 
  14   7   2        2.02       12.56     18.88 o 
  15   7   2       48.55       40.92     22.13 o 
  16   7   2        7.54      -16.86     16.86 o 
  17   7   2      174.39      163.52     38.11 o 
  18   7   2       90.45       75.79     29.77 o 
  19   7   2        0.04        3.58     14.19 o 
  20   7   2       37.00       22.42     16.89 o 
  21   7   2       95.41      109.32     23.50 o 
 -20   8   2       28.69       59.98     32.23 o 
 -19   8   2       23.21       38.20     28.54 o 
 -18   8   2        0.96      -22.04     23.71 o 
 -17   8   2        3.81      -17.74     22.74 o 
 -16   8   2       99.00      102.57     34.34 o 
 -15   8   2        0.04       -4.92     19.23 o 
 -14   8   2       18.25       41.27     27.84 o 
 -13   8   2       73.80       43.91     25.91 o 
 -12   8   2      332.63      433.56     51.90 o 
 -11   8   2       84.08       98.13     18.84 o 
 -10   8   2        0.63        4.61     12.03 o 
  -9   8   2        0.12       20.30     12.09 o 
  -8   8   2        0.80       -8.69     10.12 o 
  -7   8   2       27.36       16.00     11.89 o 
  -6   8   2       96.54       76.34     16.58 o 
  -5   8   2      153.87      155.51     15.62 o 
  -4   8   2      158.84      168.00     14.34 o 
  -3   8   2      198.48      212.11     15.67 o 
  -2   8   2     1114.99     1140.22     31.18 o 
  -1   8   2      175.96      180.29     18.45 o 
   0   8   2       30.10       36.02     13.27 o 
   1   8   2      132.13      171.42     19.21 o 
   2   8   2        0.31       -1.22     10.38 o 
   3   8   2       11.97       17.36     10.90 o 
   4   8   2       98.95       86.62     15.05 o 
   5   8   2       33.79       26.36     18.82 o 
   6   8   2      153.92      163.58     25.57 o 
   7   8   2      822.69      822.24     45.14 o 
   8   8   2     3857.19     3971.69    112.68 o 
   9   8   2     2432.59     2467.24     69.91 o 
  10   8   2       14.75       20.46     22.39 o 
  11   8   2       77.62       50.32     24.94 o 
  12   8   2       31.34       52.69     25.73 o 
  13   8   2        2.10       -4.30     18.44 o 
  14   8   2       31.30       10.89     23.10 o 
  15   8   2       14.55       32.05     25.99 o 
  16   8   2        3.17       -5.36     23.18 o 
  17   8   2        1.53       37.15     25.38 o 
  18   8   2      572.99      462.10     54.71 o 
 -16   9   2       19.20       58.22     32.76 o 
 -15   9   2        4.15       11.50     24.41 o 
 -14   9   2       16.30       11.24     22.04 o 
 -13   9   2       99.08       72.45     31.09 o 
 -12   9   2       91.17       43.82     29.33 o 
 -11   9   2        7.11       32.05     27.66 o 
 -10   9   2        1.49       -5.71     18.00 o 
  -9   9   2        8.82       28.45     27.66 o 
  -8   9   2        0.14        5.97     19.23 o 
  -7   9   2        8.17        2.43     12.77 o 
  -6   9   2       64.95       51.61     15.93 o 
  -5   9   2        0.59       10.86     12.34 o 
  -4   9   2       29.18       29.35     11.46 o 
  -3   9   2      181.23      211.89     21.10 o 
  -2   9   2      107.74      116.94     23.71 o 
  -1   9   2        0.66       -1.25     11.44 o 
   0   9   2        3.27        8.69     11.50 o 
   1   9   2       58.23       54.27     15.41 o 
   2   9   2       11.21       15.66     12.30 o 
   3   9   2       25.13       12.32     13.18 o 
   4   9   2       31.42       45.73     15.00 o 
   5   9   2       99.77       36.80     24.85 o 
   6   9   2        1.01       -0.26     21.60 o 
   7   9   2        1.20       -6.06     20.81 o 
   8   9   2       91.92      110.47     32.49 o 
   9   9   2      136.85      180.20     38.29 o 
  10   9   2       71.40       46.63     27.05 o 
  11   9   2        3.09       22.83     23.97 o 
  12   9   2        0.06       17.91     23.18 o 
  13   9   2        7.00       20.90     24.85 o 
  14   9   2        0.92       -8.25     23.01 o 
  15   9   2       10.13        7.20     25.55 o 
 -11  10   2        1.75       22.83     27.84 o 
 -10  10   2       11.33       -2.02     23.27 o 
  -9  10   2       14.76        4.92     21.25 o 
  -8  10   2       11.71       -0.88     23.54 o 
  -7  10   2        3.94       25.12     28.63 o 
  -6  10   2        0.88      -16.60     22.31 o 
  -5  10   2       46.79       18.97     22.83 o 
  -4  10   2      202.98      192.06     40.48 o 
  -3  10   2        3.75       26.78     23.80 o 
  -2  10   2       38.74       31.10     17.64 o 
  -1  10   2       31.12       44.06     18.15 o 
   0  10   2        0.09       26.95     16.97 o 
   1  10   2       25.84       20.34     16.45 o 
   2  10   2        0.54       -0.57     16.51 o 
   3  10   2       36.97       40.92     24.76 o 
   4  10   2       56.74       73.33     29.51 o 
   5  10   2      133.66      186.44     39.08 o 
   6  10   2      985.81      986.46     71.57 o 
   7  10   2        1.73       18.27     27.66 o 
   8  10   2      108.95      139.28     37.85 o 
   9  10   2       80.93       50.23     29.42 o 
  10  10   2      159.36      169.93     40.31 o 
 -29   1   3       51.22       46.84     12.72 o 
 -28   1   3       18.25       12.34     10.79 o 
 -27   1   3       15.97        6.51      9.79 o 
 -26   1   3       26.53       11.35     10.05 o 
 -25   1   3        3.60       17.02     10.10 o 
 -24   1   3       29.79       43.90     10.22 o 
 -23   1   3        2.35        3.15      8.47 o 
 -22   1   3        3.05        1.10      7.15 o 
 -21   1   3       83.88       49.73      8.27 o 
 -20   1   3       35.12       26.26      9.38 o 
 -19   1   3        0.10       10.49      6.87 o 
 -18   1   3      344.46      309.73     14.39 o 
 -17   1   3       23.71       14.28      5.64 o 
 -16   1   3       14.56       13.94      5.18 o 
 -15   1   3      329.45      330.42     10.52 o 
 -14   1   3      220.10      210.50      8.43 o 
 -13   1   3        0.47       -0.33      3.75 o 
 -12   1   3       45.18       45.72      4.76 o 
 -11   1   3       63.80       53.53      5.09 o 
 -10   1   3       26.38       33.02      3.78 o 
  -9   1   3       31.21       31.78      3.51 o 
  -8   1   3       13.07       16.47      2.83 o 
  -7   1   3      133.87      134.26      4.06 o 
  -6   1   3        2.60       -0.17      2.10 o 
  -5   1   3      946.14      893.83     10.60 o 
  -4   1   3     6233.71     6132.58     61.04 o 
  -3   1   3     1189.13     1238.98     15.36 o 
  -2   1   3        0.78       -1.23      3.67 o 
  -1   1   3      151.83      161.58      5.35 o 
   0   1   3      287.38      272.03      6.23 o 
   1   1   3      138.08      166.29      4.11 o 
   2   1   3      292.99      312.78      5.52 o 
   3   1   3       49.43       46.64      2.88 o 
   4   1   3      187.93      186.92      4.83 o 
   5   1   3        3.65       -2.02      2.02 o 
   6   1   3       70.18       59.09      3.17 o 
   7   1   3       73.75       61.71      4.07 o 
   8   1   3      116.46      116.49      4.33 o 
   9   1   3      194.24      191.89      5.07 o 
  10   1   3      182.48      195.34      7.49 o 
  11   1   3       74.71       75.16      4.05 o 
  12   1   3      178.03      163.78      5.41 o 
  13   1   3       34.63       35.82      3.71 o 
  14   1   3       85.39       79.87      5.20 o 
  15   1   3       11.31       13.29      4.82 o 
  16   1   3       53.67       43.40      5.75 o 
  17   1   3       93.95       87.40      8.13 o 
  18   1   3        1.46        0.34      5.18 o 
  19   1   3       34.78       23.44      7.56 o 
  20   1   3       24.85       24.59      9.72 o 
  21   1   3        6.93       -3.26      8.41 o 
  22   1   3       25.86       14.11      9.72 o 
  23   1   3       19.75       36.10     11.01 o 
  24   1   3       12.06       18.79     10.53 o 
  25   1   3        1.40       -7.02     10.94 o 
  26   1   3        0.42        1.48     10.48 o 
  27   1   3       22.09       12.24     13.70 o 
 -29   2   3      122.38      122.51     25.95 o 
 -28   2   3      115.80      128.43     14.24 o 
 -27   2   3        5.89       11.87     10.01 o 
 -26   2   3      394.20      490.95     43.11 o 
 -25   2   3       91.90      107.71     12.23 o 
 -24   2   3      171.92      168.35     13.52 o 
 -23   2   3      153.48      132.40     11.92 o 
 -22   2   3       58.91       71.50     10.34 o 
 -21   2   3      141.84      108.96     10.96 o 
 -20   2   3      141.68      124.39     10.99 o 
 -19   2   3      189.99      192.08     12.09 o 
 -18   2   3     1036.26      992.18     20.27 o 
 -17   2   3     1297.46     1260.07     23.05 o 
 -16   2   3      364.14      340.95     14.06 o 
 -15   2   3        7.37        2.34      5.65 o 
 -14   2   3      247.15      225.22      9.14 o 
 -13   2   3      830.48      798.92     12.89 o 
 -12   2   3      322.69      355.81      8.33 o 
 -11   2   3     1072.83     1093.42     17.52 o 
 -10   2   3        0.41        0.92      4.41 o 
  -9   2   3     1288.00     1350.79     23.59 o 
  -8   2   3       56.22       91.08      5.14 o 
  -7   2   3       23.93       40.48      4.11 o 
  -6   2   3      105.06      135.06      5.78 o 
  -5   2   3        6.43       14.52      3.90 o 
  -4   2   3      309.94      320.10      7.43 o 
  -3   2   3     1987.57     2012.37     27.42 o 
  -2   2   3     5731.16     6058.66     52.80 o 
  -1   2   3      163.18      177.48      5.44 o 
   0   2   3       74.91      109.55      4.29 o 
   1   2   3      121.35      134.49      4.47 o 
   2   2   3      738.74      771.04     10.34 o 
   3   2   3      326.34      330.53      8.93 o 
   4   2   3        3.67        2.41      1.84 o 
   5   2   3     1961.03     1975.81     21.04 o 
   6   2   3      920.55      912.28     11.84 o 
   7   2   3       39.42       31.34      3.33 o 
   8   2   3      555.24      516.59      9.26 o 
   9   2   3      108.14      131.94      6.17 o 
  10   2   3      584.33      614.53     11.63 o 
  11   2   3       68.21       56.70      4.94 o 
  12   2   3        0.25        2.37      3.67 o 
  13   2   3       25.21       28.68      5.13 o 
  14   2   3      331.69      331.86     10.74 o 
  15   2   3     1468.11     1236.90     21.98 o 
  16   2   3     1591.26     1518.14     28.06 o 
  17   2   3      278.36      291.46     10.77 o 
  18   2   3       37.78       29.73      5.80 o 
  19   2   3        2.58       -1.44      5.02 o 
  20   2   3      369.39      322.02     14.46 o 
  21   2   3      310.35      275.68     17.11 o 
  22   2   3       10.24       16.66     10.75 o 
  23   2   3       42.21       39.37     12.00 o 
  24   2   3       53.92       65.34     13.38 o 
  25   2   3      120.77      135.26     16.94 o 
  26   2   3      276.68      343.62     30.98 o 
  27   2   3       87.72       69.54     17.86 o 
 -28   3   3       70.19       99.03     22.04 o 
 -27   3   3        9.31       -5.20     15.13 o 
 -26   3   3       33.03       26.86     16.89 o 
 -25   3   3       37.75       33.09     16.34 o 
 -24   3   3       12.88       10.38     12.74 o 
 -23   3   3        0.55       -5.20     10.87 o 
 -22   3   3      108.79      116.64     16.58 o 
 -21   3   3      152.09      102.00     12.55 o 
 -20   3   3      323.66      252.15     16.11 o 
 -19   3   3        1.67        7.01      7.99 o 
 -18   3   3      592.73      588.13     21.44 o 
 -17   3   3      292.71      338.84     14.93 o 
 -16   3   3       33.64       47.83      8.39 o 
 -15   3   3      356.60      383.79     15.18 o 
 -14   3   3       15.60       10.94      6.67 o 
 -13   3   3        8.72       19.01      5.83 o 
 -12   3   3      874.46      864.14     18.82 o 
 -11   3   3       27.69       29.63      5.86 o 
 -10   3   3       53.13       54.99      6.10 o 
  -9   3   3      213.56      226.59      7.60 o 
  -8   3   3      698.11      756.51     15.60 o 
  -7   3   3      451.03      499.89      9.03 o 
  -6   3   3      812.09      863.80     12.24 o 
  -5   3   3      413.22      414.73      8.00 o 
  -4   3   3     2451.97     2444.85     24.75 o 
  -3   3   3     1186.89     1252.01     15.76 o 
  -2   3   3       74.93       88.20      3.86 o 
  -1   3   3       36.64       48.89      3.31 o 
   0   3   3      237.59      254.41      8.43 o 
   1   3   3        0.35       -2.23      2.83 o 
   2   3   3      118.66      125.36      6.80 o 
   3   3   3      193.59      196.41      7.64 o 
   4   3   3      142.73      144.73      5.46 o 
   5   3   3      319.71      300.84      5.96 o 
   6   3   3        4.47       11.59      3.15 o 
   7   3   3       31.20       23.89      4.51 o 
   8   3   3      156.99      187.36      6.65 o 
   9   3   3       20.74       25.60      3.15 o 
  10   3   3      111.67      111.71      4.94 o 
  11   3   3       53.15       67.31      6.89 o 
  12   3   3       34.11       23.52      5.01 o 
  13   3   3        1.19       -3.80      4.58 o 
  14   3   3      161.56      164.45      8.86 o 
  15   3   3        1.41       -4.61      4.61 o 
  16   3   3      161.85      170.71      9.98 o 
  17   3   3       52.68       55.58      7.47 o 
  18   3   3       14.83       13.42      6.14 o 
  19   3   3        1.77        4.42      6.02 o 
  20   3   3        5.50       11.10      6.28 o 
  21   3   3        2.99        5.17      7.21 o 
  22   3   3       27.95       43.06     11.54 o 
  23   3   3        1.01       -3.20     11.24 o 
  24   3   3       13.41       22.48     12.52 o 
  25   3   3      224.19      230.90     41.49 o 
  26   3   3        0.61       39.08     11.59 o 
 -27   4   3       13.98       29.72     16.30 o 
 -26   4   3       24.79       25.04     20.29 o 
 -25   4   3       12.09       11.19     14.91 o 
 -24   4   3       55.43       65.14     17.22 o 
 -23   4   3       19.12       17.17     12.39 o 
 -22   4   3       22.47       29.71     10.72 o 
 -21   4   3      358.08      340.19     22.18 o 
 -20   4   3     1350.35     1303.10     58.84 o 
 -19   4   3        0.87       11.23      8.91 o 
 -18   4   3      318.64      376.93     18.57 o 
 -17   4   3       53.77       49.49      9.99 o 
 -16   4   3        1.87        2.65      6.63 o 
 -15   4   3        1.98       -3.81      6.02 o 
 -14   4   3       50.94       59.01      7.75 o 
 -13   4   3       53.80       51.89      8.20 o 
 -12   4   3       51.67       43.49      6.85 o 
 -11   4   3      198.25      210.85     13.84 o 
 -10   4   3       59.45       40.11      4.80 o 
  -9   4   3     1501.04     1644.05     19.52 o 
  -8   4   3     1474.51     1633.67     19.11 o 
  -7   4   3      717.64      742.83     14.58 o 
  -6   4   3      563.80      567.23     12.50 o 
  -5   4   3        0.61       -1.12      3.11 o 
  -4   4   3       58.60       56.72     10.04 o 
  -3   4   3       43.83       55.11      7.68 o 
  -2   4   3        0.02        2.22      3.94 o 
  -1   4   3      415.64      529.15     15.03 o 
   0   4   3     4265.32     4458.76     60.11 o 
   1   4   3     4413.68     4774.50     63.33 o 
   2   4   3     2135.11     2201.16     37.46 o 
   3   4   3      288.22      305.57      9.63 o 
   4   4   3      342.90      350.70     10.55 o 
   5   4   3        9.24        5.92      3.57 o 
   6   4   3        0.63        7.42      3.60 o 
   7   4   3        9.35       13.25      7.35 o 
   8   4   3       14.84       15.74      7.24 o 
   9   4   3      434.87      421.11     18.99 o 
  10   4   3       18.21       14.57      7.25 o 
  11   4   3      471.21      457.03     27.62 o 
  12   4   3     2718.43     2458.00     70.81 o 
  13   4   3     3405.19     3186.07     67.79 o 
  14   4   3       39.29       32.59     15.76 o 
  15   4   3      109.58      130.39      9.73 o 
  16   4   3        5.60        3.22      6.45 o 
  17   4   3       11.50        5.62      6.96 o 
  18   4   3        5.17        2.21      6.88 o 
  19   4   3       20.61       22.09      7.94 o 
  20   4   3        0.40        5.56      7.83 o 
  21   4   3      105.69      108.01     11.91 o 
  22   4   3       37.24       30.71      9.78 o 
  23   4   3        5.42       -3.86     18.09 o 
  24   4   3        8.75       26.70     20.11 o 
  25   4   3      196.20      223.58     28.89 o 
 -26   5   3      102.41      130.41     25.47 o 
 -25   5   3       28.20       44.00     21.43 o 
 -24   5   3        9.69       21.34     18.53 o 
 -23   5   3       67.07       54.51     15.94 o 
 -22   5   3       15.16       26.52     13.71 o 
 -21   5   3       99.43      129.65     17.63 o 
 -20   5   3       51.56       43.79     12.28 o 
 -19   5   3     1156.12     1164.96     35.34 o 
 -18   5   3        0.83        0.40      7.95 o 
 -17   5   3      106.44       97.13     11.59 o 
 -16   5   3       10.55       12.21      7.90 o 
 -15   5   3       35.84       43.10      8.60 o 
 -14   5   3       24.57       19.36      7.36 o 
 -13   5   3       11.34        9.60     10.16 o 
 -12   5   3      333.74      382.21     24.51 o 
 -11   5   3       98.83       85.33     10.91 o 
 -10   5   3       47.54       66.98     14.40 o 
  -9   5   3      837.91      879.08     18.85 o 
  -8   5   3      376.35      395.08     12.80 o 
  -7   5   3      421.69      451.81     13.67 o 
  -6   5   3       61.14       62.96      7.83 o 
  -5   5   3       14.62       17.40      6.10 o 
  -4   5   3       23.12       16.35      5.17 o 
  -3   5   3       82.92       83.02      8.50 o 
  -2   5   3       79.44       83.28      8.27 o 
  -1   5   3      251.19      276.24     12.52 o 
   0   5   3        1.75        0.28      4.62 o 
   1   5   3      955.96      938.40     21.87 o 
   2   5   3     1732.08     1782.50     32.12 o 
   3   5   3      281.95      306.84     12.38 o 
   4   5   3       46.77       56.74      7.38 o 
   5   5   3       45.41       57.66      6.37 o 
   6   5   3       19.67       10.15      5.81 o 
   7   5   3       53.37       60.05     17.56 o 
   8   5   3        0.00       -2.51      8.93 o 
   9   5   3       74.60       88.41     11.76 o 
  10   5   3      731.43      764.40     90.06 o 
  11   5   3      206.82      151.89     36.93 o 
  12   5   3       27.11       39.87     14.09 o 
  13   5   3       77.55       60.14     28.45 o 
  14   5   3        2.44        8.93      9.44 o 
  15   5   3       22.11       18.43      9.12 o 
  16   5   3        0.38       -0.05      7.90 o 
  17   5   3        0.11       -1.08      8.07 o 
  18   5   3        0.37        1.38      8.73 o 
  19   5   3        1.08       10.56     10.59 o 
  20   5   3       14.17       35.91     18.13 o 
  21   5   3       44.16       39.75     21.43 o 
  22   5   3      249.63      302.72     29.14 o 
  23   5   3        6.55       11.51     15.28 o 
 -24   6   3        0.26       22.74     27.66 o 
 -23   6   3       37.83      115.57     32.93 o 
 -22   6   3       14.99       17.65     24.41 o 
 -21   6   3      604.13      688.75     57.87 o 
 -20   6   3       73.44       68.94     27.84 o 
 -19   6   3       80.64      122.24     30.30 o 
 -18   6   3        0.60       14.47     12.67 o 
 -17   6   3      268.85      253.03     29.65 o 
 -16   6   3      110.21      141.38     19.82 o 
 -15   6   3        7.31        5.39     11.35 o 
 -14   6   3        2.87      -10.18     10.18 o 
 -13   6   3        2.73       -6.71      8.74 o 
 -12   6   3       15.45        7.66     10.26 o 
 -11   6   3      388.53      397.46     26.20 o 
 -10   6   3      293.71      323.51     18.65 o 
  -9   6   3      499.73      568.55     23.24 o 
  -8   6   3       76.28       74.15      7.75 o 
  -7   6   3      651.81      692.72     21.04 o 
  -6   6   3      246.70      288.14     14.86 o 
  -5   6   3       72.15       97.95     10.10 o 
  -4   6   3      142.49      149.10     13.24 o 
  -3   6   3       21.16       22.91      9.43 o 
  -2   6   3       68.79       75.61      9.25 o 
  -1   6   3     1224.63     1240.10     28.19 o 
   0   6   3      114.01      129.84     10.61 o 
   1   6   3       22.87       20.17      6.58 o 
   2   6   3     1159.14     1226.94     27.67 o 
   3   6   3     2599.33     2704.90     45.13 o 
   4   6   3     1538.77     1536.62     41.06 o 
   5   6   3       16.30       18.46      8.67 o 
   6   6   3       64.45       89.78     13.14 o 
   7   6   3        5.66        3.11      8.44 o 
   8   6   3       18.42       24.04     11.06 o 
   9   6   3     1183.24     1078.89     54.32 o 
  10   6   3     2381.07     2310.27     73.85 o 
  11   6   3       78.73       62.04     17.02 o 
  12   6   3      280.51      281.56     29.03 o 
  13   6   3        2.24       12.33     13.69 o 
  14   6   3      437.04      400.44     27.85 o 
  15   6   3      128.63      100.38     17.99 o 
  16   6   3        0.74        9.67      9.87 o 
  17   6   3       10.96        3.74     12.59 o 
  18   6   3        0.01       -2.08     12.76 o 
  19   6   3       17.87       19.34     14.69 o 
  20   6   3      203.15      231.63     27.79 o 
  21   6   3       30.27       31.12     16.93 o 
  22   6   3      280.61      277.29     30.32 o 
  23   6   3       10.10       18.88     24.33 o 
 -22   7   3      135.72      143.67     37.23 o 
 -21   7   3      123.45      109.77     36.01 o 
 -20   7   3       12.36       13.08     25.29 o 
 -19   7   3        0.22      -15.02     21.78 o 
 -18   7   3        1.99      -10.98     20.72 o 
 -17   7   3        0.03      -14.31     20.02 o 
 -16   7   3       45.57       77.63     27.31 o 
 -15   7   3       84.80       93.08     18.40 o 
 -14   7   3       16.11        4.54     14.74 o 
 -13   7   3       93.08       66.22     17.04 o 
 -12   7   3       35.46       27.42     13.41 o 
 -11   7   3       87.09       63.84     15.16 o 
 -10   7   3       58.88       62.64     14.90 o 
  -9   7   3       20.76       17.87     11.82 o 
  -8   7   3        3.22        0.04      9.95 o 
  -7   7   3       29.82       27.23      8.03 o 
  -6   7   3       18.82       32.25      8.51 o 
  -5   7   3      225.13      238.38     14.96 o 
  -4   7   3       50.56       37.69      8.35 o 
  -3   7   3        0.69        0.72      5.90 o 
  -2   7   3       56.49       57.19      9.34 o 
  -1   7   3       65.46       54.81      9.09 o 
   0   7   3       16.77       12.37      6.87 o 
   1   7   3        1.03        7.39      6.37 o 
   2   7   3        1.48       -6.02      7.56 o 
   3   7   3        3.71       13.33      9.30 o 
   4   7   3      224.25      204.42     18.50 o 
   5   7   3       39.16       44.99     11.90 o 
   6   7   3       25.70       29.92     11.19 o 
   7   7   3      114.86      143.07     16.78 o 
   8   7   3       25.02       11.32     13.14 o 
   9   7   3       32.53       11.06     13.56 o 
  10   7   3       63.37       61.04     17.93 o 
  11   7   3        1.52        2.23     13.63 o 
  12   7   3       21.32       16.06     15.70 o 
  13   7   3        5.37       28.81     14.74 o 
  14   7   3       32.83       20.99     22.04 o 
  15   7   3       26.02       15.81     19.41 o 
  16   7   3       74.49       74.18     19.37 o 
  17   7   3       14.98        7.73     14.63 o 
  18   7   3       91.94       85.38     21.05 o 
  19   7   3        1.77        5.52     14.62 o 
  20   7   3       64.77       45.27     18.44 o 
 -20   8   3        1.48       11.33     26.26 o 
 -19   8   3        2.81       -8.78     23.97 o 
 -18   8   3        1.11       17.21     26.70 o 
 -17   8   3       41.47       47.07     27.22 o 
 -16   8   3       58.65       78.86     32.32 o 
 -15   8   3        0.30      -14.05     19.41 o 
 -14   8   3        0.20      -12.73     23.01 o 
 -13   8   3        7.82       -4.04     22.74 o 
 -12   8   3       39.06       74.65     30.56 o 
 -11   8   3       49.04       26.76     14.52 o 
 -10   8   3       88.86       86.75     17.97 o 
  -9   8   3       57.86       47.24     18.13 o 
  -8   8   3       54.34       47.95     14.59 o 
  -7   8   3       19.20        4.58     11.30 o 
  -6   8   3      501.18      483.99     30.00 o 
  -5   8   3      122.69      138.58     13.59 o 
  -4   8   3        6.98        2.73      7.57 o 
  -3   8   3      116.85      121.99     13.22 o 
  -2   8   3       48.45       41.03      9.88 o 
  -1   8   3        0.53        6.14      8.89 o 
   0   8   3       22.58       20.49     11.66 o 
   1   8   3        1.08        0.73      9.51 o 
   2   8   3       11.78       10.30     10.94 o 
   3   8   3      259.39      254.79     21.75 o 
   4   8   3      375.40      364.33     29.61 o 
   5   8   3       29.93       25.88     10.26 o 
   6   8   3      896.91      864.23    110.87 o 
   7   8   3      567.70      608.24     41.40 o 
   8   8   3      138.98      149.87     26.37 o 
   9   8   3      363.02      350.57     45.40 o 
  10   8   3      148.55      134.80     34.25 o 
  11   8   3        1.85        8.69     21.60 o 
  12   8   3        3.64       40.48     24.85 o 
  13   8   3        2.32       -3.07     20.37 o 
  14   8   3        0.89        9.66     23.10 o 
  15   8   3       11.02        2.06     16.47 o 
  16   8   3      114.81       85.05     22.61 o 
  17   8   3        0.04       -7.70     14.20 o 
  18   8   3      105.81       82.73     19.65 o 
 -16   9   3       13.02       -3.25     25.47 o 
 -15   9   3        0.08       25.55     26.87 o 
 -14   9   3      145.98       76.14     32.67 o 
 -13   9   3        8.78        3.78     25.38 o 
 -12   9   3       31.62       -8.08     25.12 o 
 -11   9   3        7.03        7.64     24.33 o 
 -10   9   3       28.99       46.37     29.42 o 
  -9   9   3        6.95        9.92     26.17 o 
  -8   9   3        1.10      -17.04     17.04 o 
  -7   9   3       43.99       20.37     17.53 o 
  -6   9   3      108.02      103.15     19.20 o 
  -5   9   3        8.44       11.50     12.74 o 
  -4   9   3        0.00      -10.50     10.89 o 
  -3   9   3       44.25       36.30     17.43 o 
  -2   9   3       43.52       32.06     13.92 o 
  -1   9   3       13.09       -1.04     11.98 o 
   0   9   3        0.23       -8.27     10.84 o 
   1   9   3        0.04        5.30     11.80 o 
   2   9   3       78.30       74.16     15.92 o 
   3   9   3       18.86       30.88     14.04 o 
   4   9   3       21.99       -6.59     14.48 o 
   5   9   3        0.01       19.85     21.87 o 
   6   9   3       24.53       25.55     22.74 o 
   7   9   3       15.48        7.20     22.04 o 
   8   9   3        1.36       17.65     23.45 o 
   9   9   3        0.31        8.34     23.01 o 
  10   9   3       19.31       53.66     29.59 o 
  11   9   3       60.24       62.26     31.61 o 
  12   9   3        0.32       15.46     24.59 o 
  13   9   3        3.77       21.08     25.29 o 
  14   9   3        0.33       -1.86     13.11 o 
 -11  10   3       37.32       56.29     31.26 o 
 -10  10   3        1.41       10.27     21.78 o 
  -9  10   3       17.53        9.22     24.94 o 
  -8  10   3        1.19      -10.80     23.62 o 
  -7  10   3       18.84        7.55     26.78 o 
  -6  10   3      423.77      312.19     50.32 o 
  -5  10   3       49.94       55.33     29.77 o 
  -4  10   3       36.32       51.64     30.03 o 
  -3  10   3      114.19      149.38     38.90 o 
  -2  10   3       16.77       33.99     18.94 o 
  -1  10   3      104.40       94.25     22.70 o 
   0  10   3       34.35       34.59     18.57 o 
   1  10   3        9.30        9.96     16.69 o 
   2  10   3        2.37       11.76     17.35 o 
   3  10   3       20.96       50.32     28.19 o 
   4  10   3      505.53      579.77     59.01 o 
   5  10   3       58.88       98.36     31.18 o 
   6  10   3      367.19      386.31     51.46 o 
   7  10   3      404.86      369.01     52.25 o 
   8  10   3       24.79       47.60     29.33 o 
   9  10   3      547.02      549.04     61.91 o 
 -30   0   4       92.64      158.64     31.13 o 
 -29   0   4      291.35      341.55     40.70 o 
 -28   0   4      104.69      114.09     24.72 o 
 -27   0   4      570.05      720.42     35.80 o 
 -26   0   4      240.69      363.20     27.03 o 
 -25   0   4      146.83      161.98     20.17 o 
 -24   0   4        0.00        1.63     11.06 o 
 -23   0   4        4.11        8.75     13.92 o 
 -22   0   4      285.30      292.66     19.67 o 
 -21   0   4      313.14      287.32     19.16 o 
 -20   0   4      551.43      508.44     22.95 o 
 -19   0   4      117.71      127.01     31.51 o 
 -18   0   4     2768.76     2742.40     56.99 o 
 -17   0   4     3301.56     3172.03     61.90 o 
 -16   0   4     4257.52     4069.68     61.00 o 
 -15   0   4      231.99      213.06     11.23 o 
 -14   0   4      193.08      175.35     10.07 o 
 -13   0   4       83.88       78.27      7.56 o 
 -12   0   4        4.44       -0.24      4.67 o 
 -11   0   4      131.78       96.07      6.69 o 
 -10   0   4       14.28       25.27      4.78 o 
  -9   0   4      853.81      909.13     18.93 o 
  -8   0   4     2251.52     2325.85     35.47 o 
  -7   0   4      278.93      279.42      9.90 o 
  -6   0   4       51.34       60.06      5.75 o 
  -5   0   4     2512.03     2423.47     35.51 o 
  -4   0   4     1453.06     1529.99     48.44 o 
  -3   0   4     4339.99     4431.12     53.14 o 
  -2   0   4     3212.27     3300.44     46.19 o 
  -1   0   4       79.04       64.52      5.25 o 
   0   0   4       45.28       56.09      5.15 o 
   1   0   4     1014.71      889.80     15.66 o 
   2   0   4      906.19      941.05     18.00 o 
   3   0   4        1.36       -3.97      4.38 o 
   4   0   4     6552.66     6761.59     78.39 o 
   5   0   4      194.14      248.96      8.67 o 
   6   0   4     4437.36     4538.74     56.03 o 
   7   0   4     3334.11     3362.71     44.04 o 
   8   0   4      346.06      344.03     13.89 o 
   9   0   4        1.95       -1.18      3.16 o 
  10   0   4       68.36       62.45      6.71 o 
  11   0   4      178.12      156.01      9.46 o 
  12   0   4      104.59       87.91      8.04 o 
  13   0   4      216.30      236.01     10.53 o 
  14   0   4       23.36       22.41      5.72 o 
  15   0   4      300.18      336.18     13.09 o 
  16   0   4     5681.95     5216.73    142.53 o 
  17   0   4     4848.23     4526.94     98.35 o 
  18   0   4     1017.32     1049.25     46.68 o 
  19   0   4      293.62      306.27     23.58 o 
  20   0   4      105.98      121.68     37.50 o 
  21   0   4        3.89       -4.53     11.75 o 
  22   0   4        1.98       13.56     13.23 o 
  23   0   4        0.31       -6.89     11.32 o 
  24   0   4       22.23       15.60     14.95 o 
  25   0   4      101.59      116.81     21.49 o 
  26   0   4      213.13      232.59     38.64 o 
  27   0   4     1123.66     1315.93     53.75 o 
 -29   1   4       14.89       39.30     16.63 o 
 -28   1   4       67.08       69.42     14.62 o 
 -27   1   4      124.43      197.51     18.13 o 
 -26   1   4       76.99       83.78     13.31 o 
 -25   1   4       14.71        0.75      9.00 o 
 -24   1   4        0.21        7.10      8.81 o 
 -23   1   4       55.12       44.87     13.08 o 
 -22   1   4        0.00       -1.79      7.77 o 
 -21   1   4      132.38      129.72     11.04 o 
 -20   1   4      164.28      157.59     15.73 o 
 -19   1   4        4.63        8.10      6.37 o 
 -18   1   4      147.25      156.03     11.70 o 
 -17   1   4     1476.11     1378.23     22.80 o 
 -16   1   4      391.61      393.17     12.07 o 
 -15   1   4      402.85      373.04     11.14 o 
 -14   1   4      114.15      112.23      5.86 o 
 -13   1   4      400.38      315.34      8.03 o 
 -12   1   4       88.97       85.46      4.51 o 
 -11   1   4      426.05      382.35     11.79 o 
 -10   1   4       44.91       66.28      4.09 o 
  -9   1   4        3.94        2.84      2.59 o 
  -8   1   4      682.05      690.54      9.60 o 
  -7   1   4        2.47       -0.25      2.20 o 
  -6   1   4       42.00       47.08      3.04 o 
  -5   1   4      349.30      337.79      8.87 o 
  -4   1   4     2199.87     2194.30     22.45 o 
  -3   1   4     3447.12     3351.23     31.81 o 
  -2   1   4      400.75      394.39      6.45 o 
  -1   1   4      104.36      100.07      3.66 o 
   0   1   4      982.75      962.97     13.55 o 
   1   1   4       85.61      111.43      3.84 o 
   2   1   4      568.34      506.87      7.26 o 
   3   1   4     1171.43     1239.57     13.79 o 
   4   1   4       57.32       75.65      4.08 o 
   5   1   4      911.14      941.18     11.76 o 
   6   1   4      283.73      282.30      6.75 o 
   7   1   4       90.23       89.64      4.49 o 
   8   1   4        0.78        3.54      2.65 o 
   9   1   4      346.84      349.14     10.34 o 
  10   1   4       81.81      106.94      4.80 o 
  11   1   4       55.02       52.08      3.84 o 
  12   1   4      198.62      183.42      6.78 o 
  13   1   4      244.12      228.79      7.57 o 
  14   1   4      191.00      208.63      8.15 o 
  15   1   4      228.42      225.53     10.23 o 
  16   1   4      277.72      255.18      9.96 o 
  17   1   4      148.09      135.36      9.04 o 
  18   1   4      390.88      397.76     16.33 o 
  19   1   4        0.01        7.85      8.22 o 
  20   1   4        2.50        0.21      8.35 o 
  21   1   4        4.89       -6.81      8.59 o 
  22   1   4        0.28       -8.67      8.67 o 
  23   1   4       20.37       18.25     10.27 o 
  24   1   4        8.02        8.60     10.31 o 
  25   1   4      104.48       74.22     13.47 o 
  26   1   4      258.09      261.27     18.73 o 
  27   1   4       41.92       55.27     13.26 o 
 -29   2   4       82.75       79.43     20.77 o 
 -28   2   4       91.39       95.81     21.30 o 
 -27   2   4        3.02        2.85      9.64 o 
 -26   2   4       75.53       77.37     11.03 o 
 -25   2   4        0.64        5.56      8.25 o 
 -24   2   4       69.85      117.92     14.11 o 
 -23   2   4        0.06        5.82      7.88 o 
 -22   2   4        0.00        6.69      7.32 o 
 -21   2   4      473.31      428.30     17.21 o 
 -20   2   4      230.29      225.00     12.28 o 
 -19   2   4      963.10      922.62     23.66 o 
 -18   2   4      114.59      124.15      8.56 o 
 -17   2   4       24.56       32.51      6.35 o 
 -16   2   4      454.90      431.58     12.87 o 
 -15   2   4       23.42       20.86      5.22 o 
 -14   2   4     1348.00     1308.07     18.87 o 
 -13   2   4      436.38      419.05     10.72 o 
 -12   2   4      247.85      283.95     10.63 o 
 -11   2   4       95.64      100.28      5.64 o 
 -10   2   4      797.48      792.27     15.22 o 
  -9   2   4      518.34      660.91     13.55 o 
  -8   2   4      204.05      227.75      8.98 o 
  -7   2   4     1402.40     1578.14     22.86 o 
  -6   2   4      746.81      798.94     13.35 o 
  -5   2   4     1263.52     1308.34     19.70 o 
  -4   2   4      729.03      790.85     14.17 o 
  -3   2   4        3.04        3.82      3.16 o 
  -2   2   4      384.95      376.31      8.74 o 
  -1   2   4      571.17      623.67     11.68 o 
   0   2   4       36.31       32.29      3.26 o 
   1   2   4     3093.61     3172.06     32.59 o 
   2   2   4       40.15       39.46      3.57 o 
   3   2   4     4753.18     5048.76     48.33 o 
   4   2   4      365.07      399.96     10.12 o 
   5   2   4      384.68      418.59      6.78 o 
   6   2   4        5.91       10.47      2.28 o 
   7   2   4       39.07       43.40      3.81 o 
   8   2   4       27.53       22.72      3.59 o 
   9   2   4        0.05        5.85      3.39 o 
  10   2   4      874.78      855.11     14.65 o 
  11   2   4        0.70        2.64      3.87 o 
  12   2   4       65.06       51.59      5.48 o 
  13   2   4     2676.16     2546.85     36.93 o 
  14   2   4     2397.10     2276.22     31.59 o 
  15   2   4      150.77      171.24      8.92 o 
  16   2   4      123.00       93.46      7.35 o 
  17   2   4       18.40       21.57      4.96 o 
  18   2   4      302.32      298.54     11.58 o 
  19   2   4      752.18      713.83     16.99 o 
  20   2   4      433.36      442.45     24.63 o 
  21   2   4       72.58       72.97     11.41 o 
  22   2   4       67.10       63.90     12.57 o 
  23   2   4       52.31       69.60     12.27 o 
  24   2   4      207.51      276.11     20.39 o 
  25   2   4       10.53        8.11     10.48 o 
  26   2   4      209.16      199.50     18.65 o 
 -28   3   4      246.35      266.24     28.31 o 
 -27   3   4        4.29       11.85     16.64 o 
 -26   3   4       86.21      109.69     20.80 o 
 -25   3   4      128.95      122.37     20.36 o 
 -24   3   4        7.21      -11.24     11.24 o 
 -23   3   4       48.57       37.27     13.12 o 
 -22   3   4       52.61       39.36     13.93 o 
 -21   3   4       38.73       21.93      9.84 o 
 -20   3   4        3.58       -2.35      8.06 o 
 -19   3   4       42.24       23.49      9.01 o 
 -18   3   4     1186.37     1204.24     27.61 o 
 -17   3   4      367.54      363.48     15.79 o 
 -16   3   4       61.68       61.86      9.12 o 
 -15   3   4      115.53      117.29     10.45 o 
 -14   3   4      246.34      279.58     13.46 o 
 -13   3   4       72.86       90.89      9.09 o 
 -12   3   4       12.79       18.00      7.09 o 
 -11   3   4      238.68      190.36      7.97 o 
 -10   3   4       49.93       53.80      5.18 o 
  -9   3   4       46.31       47.04      4.95 o 
  -8   3   4      263.49      275.21      9.04 o 
  -7   3   4      400.93      418.78     11.15 o 
  -6   3   4       34.87       33.93      4.23 o 
  -5   3   4      371.50      377.06      8.57 o 
  -4   3   4       94.92       96.01      6.83 o 
  -3   3   4     1885.37     2027.04     23.23 o 
  -2   3   4      139.47      158.88      5.28 o 
  -1   3   4       48.79       47.74      3.61 o 
   0   3   4      663.60      678.23     11.18 o 
   1   3   4      341.35      394.68      7.55 o 
   2   3   4      503.64      555.33     11.16 o 
   3   3   4      867.89      929.67     14.79 o 
   4   3   4       85.03       89.31      6.27 o 
   5   3   4      129.92      134.75      6.00 o 
   6   3   4       26.27       28.96      4.33 o 
   7   3   4       99.96      104.26      6.44 o 
   8   3   4        8.26        8.98      3.58 o 
   9   3   4      192.06      199.65      7.13 o 
  10   3   4        2.62        0.42      3.50 o 
  11   3   4      984.92      975.08     17.16 o 
  12   3   4       28.46       35.93      6.57 o 
  13   3   4        2.28        8.38      5.41 o 
  14   3   4        5.34        8.43      5.94 o 
  15   3   4       17.82       13.27      6.12 o 
  16   3   4       34.50       30.16      7.38 o 
  17   3   4       54.68       71.00      8.40 o 
  18   3   4       33.39       47.42     11.47 o 
  19   3   4       10.59       11.64      6.76 o 
  20   3   4        0.91       11.71      6.85 o 
  21   3   4       99.45      125.86     22.23 o 
  22   3   4       42.01       44.70     14.58 o 
  23   3   4      152.19      153.21     17.83 o 
  24   3   4       51.83       88.61     15.71 o 
  25   3   4       32.94       38.27     13.96 o 
  26   3   4       39.46       42.79     14.30 o 
 -27   4   4        0.23        8.67     15.12 o 
 -26   4   4        0.00        1.13     14.20 o 
 -25   4   4      233.17      337.70     47.73 o 
 -24   4   4       77.22       75.52     31.26 o 
 -23   4   4       47.31       49.08     25.99 o 
 -22   4   4       50.98       37.76     11.50 o 
 -21   4   4        7.48       -8.67      8.67 o 
 -20   4   4      604.26      552.87     24.41 o 
 -19   4   4       32.77       34.94     13.82 o 
 -18   4   4       49.30       34.64     11.08 o 
 -17   4   4       10.23        4.05      9.46 o 
 -16   4   4      108.94      100.00     11.51 o 
 -15   4   4      132.97      123.02     14.28 o 
 -14   4   4        0.99       13.26      6.97 o 
 -13   4   4      996.03     1008.31     23.54 o 
 -12   4   4      675.31      704.98     19.19 o 
 -11   4   4      496.04      518.80     15.16 o 
 -10   4   4      110.15      134.11      7.21 o 
  -9   4   4      367.19      407.75     13.29 o 
  -8   4   4       34.51       42.71      4.24 o 
  -7   4   4       22.79       24.08      3.69 o 
  -6   4   4       18.02       16.46      3.35 o 
  -5   4   4       10.12       11.55      2.94 o 
  -4   4   4      114.35      122.97      8.80 o 
  -3   4   4      383.43      409.85     11.05 o 
  -2   4   4       20.32       34.73      5.31 o 
  -1   4   4      811.03     1016.14     19.08 o 
   0   4   4     3287.08     3539.58     44.74 o 
   1   4   4      347.40      359.12     11.24 o 
   2   4   4      120.67      135.82      8.29 o 
   3   4   4      338.96      369.64     10.15 o 
   4   4   4       21.73       29.15      4.31 o 
   5   4   4      131.23      123.18     11.16 o 
   6   4   4       28.76       31.42      5.41 o 
   7   4   4       10.14        5.33      5.64 o 
   8   4   4        0.96       -4.73      4.73 o 
   9   4   4       26.16       33.24      7.35 o 
  10   4   4     1805.64     1808.68     39.50 o 
  11   4   4     3359.06     3093.95     65.81 o 
  12   4   4       28.04       13.57      8.70 o 
  13   4   4      120.06      135.41     12.92 o 
  14   4   4       54.14       40.23      9.75 o 
  15   4   4        3.97        2.19      5.38 o 
  16   4   4       69.43       69.57      6.62 o 
  17   4   4        9.87        6.95      5.30 o 
  18   4   4        1.28       13.12      6.80 o 
  19   4   4       44.93       53.68      9.14 o 
  20   4   4        0.37        1.47      7.81 o 
  21   4   4      753.44      850.57     36.68 o 
  22   4   4      660.86      630.56     26.21 o 
  23   4   4       62.74       57.35     20.37 o 
  24   4   4       40.75       56.99     20.02 o 
  25   4   4        0.00        2.81     18.88 o 
 -26   5   4      275.38      250.63     31.44 o 
 -25   5   4        0.69        5.80     18.71 o 
 -24   5   4        0.10      -13.26     17.39 o 
 -23   5   4       59.48       30.99     15.61 o 
 -22   5   4        6.87       -3.51     13.02 o 
 -21   5   4      206.03      222.65     21.25 o 
 -20   5   4      564.37      590.75     31.61 o 
 -19   5   4      225.61      193.12     17.61 o 
 -18   5   4      122.11      126.79     15.22 o 
 -17   5   4      367.69      343.15     27.54 o 
 -16   5   4        1.64       -4.06      8.79 o 
 -15   5   4       97.79       83.89     11.97 o 
 -14   5   4       46.47       43.27      8.85 o 
 -13   5   4       86.45       85.14      8.47 o 
 -12   5   4        2.88       10.11      7.59 o 
 -11   5   4      160.70      149.45     18.78 o 
 -10   5   4      270.67      314.72     17.73 o 
  -9   5   4       24.89       26.54      5.37 o 
  -8   5   4        2.78        5.00      4.70 o 
  -7   5   4        5.14        5.67      4.55 o 
  -6   5   4       65.42       77.77      7.30 o 
  -5   5   4      209.45      215.30     10.48 o 
  -4   5   4        2.66        1.86      3.87 o 
  -3   5   4      167.67      184.99      9.89 o 
  -2   5   4      159.31      193.60     10.05 o 
  -1   5   4      236.64      250.76     17.71 o 
   0   5   4      619.10      640.45     18.39 o 
   1   5   4       17.88       26.86      6.12 o 
   2   5   4       83.13      106.37     10.56 o 
   3   5   4        1.83        6.74      6.33 o 
   4   5   4       12.81       23.61      7.24 o 
   5   5   4       98.36       73.61     14.74 o 
   6   5   4        0.60       -0.36      6.87 o 
   7   5   4       67.19       75.46     11.84 o 
   8   5   4       86.64       99.40     10.96 o 
   9   5   4       43.98       59.49      9.27 o 
  10   5   4        4.45        2.72      7.68 o 
  11   5   4       15.75       12.57      9.56 o 
  12   5   4        5.32       11.04      8.95 o 
  13   5   4        0.09       -3.38      7.89 o 
  14   5   4       25.35       23.32     10.98 o 
  15   5   4        5.87       -8.98      8.98 o 
  16   5   4        4.83        9.38      8.89 o 
  17   5   4        0.11        7.62      8.72 o 
  18   5   4       12.49        4.33      9.57 o 
  19   5   4      146.48      166.32     37.38 o 
  20   5   4       14.39       23.45     20.24 o 
  21   5   4      167.68      161.93     26.70 o 
  22   5   4        5.05       25.82     16.97 o 
  23   5   4        6.46        5.06     16.35 o 
 -24   6   4       44.09       62.97     30.65 o 
 -23   6   4        6.92       13.08     23.18 o 
 -22   6   4       13.50       12.56     23.18 o 
 -21   6   4        3.99       31.97     24.15 o 
 -20   6   4        1.26      -17.65     17.65 o 
 -19   6   4       91.83       54.18     26.08 o 
 -18   6   4       10.33       12.82     20.37 o 
 -17   6   4        5.40       -9.13     14.28 o 
 -16   6   4        0.02       -6.74     10.39 o 
 -15   6   4        4.36       18.95     18.81 o 
 -14   6   4        4.90       -3.09     10.00 o 
 -13   6   4      332.23      318.63     25.06 o 
 -12   6   4       66.40       49.63     33.24 o 
 -11   6   4      163.23      172.31     15.59 o 
 -10   6   4        1.15        3.02      6.85 o 
  -9   6   4      125.35      141.18     14.28 o 
  -8   6   4      453.08      530.67     16.32 o 
  -7   6   4      110.62      128.66     10.77 o 
  -6   6   4        1.94        1.48      4.93 o 
  -5   6   4      103.19      126.66      9.80 o 
  -4   6   4        0.92        0.85      4.92 o 
  -3   6   4      545.21      572.26     17.37 o 
  -2   6   4      415.70      465.41     17.12 o 
  -1   6   4        0.18       -5.45      5.65 o 
   0   6   4      191.94      215.08     12.80 o 
   1   6   4      752.93      823.70     22.28 o 
   2   6   4     2236.19     2376.19     41.75 o 
   3   6   4       67.49       64.40     10.07 o 
   4   6   4       36.75       25.39     15.48 o 
   5   6   4       20.89       19.79     12.99 o 
   6   6   4       11.37       24.74      9.93 o 
   7   6   4       69.51       47.43     11.49 o 
   8   6   4     2943.39     2984.89     67.44 o 
   9   6   4       88.88       72.00     21.87 o 
  10   6   4      588.80      558.86     43.86 o 
  11   6   4       85.73       84.14     15.19 o 
  12   6   4      338.96      331.91     29.16 o 
  13   6   4       57.74       52.36     13.85 o 
  14   6   4       60.75       63.12     14.30 o 
  15   6   4        0.11       -0.62      9.12 o 
  16   6   4       24.44       24.27     15.85 o 
  17   6   4        7.29       11.71     13.97 o 
  18   6   4      133.82      142.49     27.93 o 
  19   6   4      188.35      215.19     27.38 o 
  20   6   4      241.57      267.01     30.03 o 
  21   6   4       14.83       33.27     17.87 o 
  22   6   4        4.53       12.13     16.51 o 
 -22   7   4      100.72      121.98     37.41 o 
 -21   7   4      106.05      148.41     39.43 o 
 -20   7   4      156.78      139.81     37.23 o 
 -19   7   4       10.69        9.75     25.12 o 
 -18   7   4       94.03       99.15     34.51 o 
 -17   7   4       33.09       25.91     25.82 o 
 -16   7   4       61.83       97.74     32.49 o 
 -15   7   4       50.78       46.17     18.88 o 
 -14   7   4       78.10      100.61     18.48 o 
 -13   7   4      249.02      269.46     28.64 o 
 -12   7   4      134.76      143.10     37.91 o 
 -11   7   4      182.24      175.20     21.05 o 
 -10   7   4      311.21      310.22     24.91 o 
  -9   7   4        3.59        8.33     14.32 o 
  -8   7   4      104.88       82.18     12.62 o 
  -7   7   4        5.97        6.51      5.98 o 
  -6   7   4        4.64        6.29      6.08 o 
  -5   7   4      107.00      116.39     11.93 o 
  -4   7   4      217.45      217.27     12.80 o 
  -3   7   4       57.05       61.76      8.70 o 
  -2   7   4      175.20      177.50     13.32 o 
  -1   7   4       28.30       25.68      7.78 o 
   0   7   4      215.53      230.98     14.40 o 
   1   7   4       14.11       14.90     11.14 o 
   2   7   4       17.91        8.35     10.01 o 
   3   7   4      172.58      153.48     20.49 o 
   4   7   4        7.18        7.44     10.15 o 
   5   7   4       10.21        7.94      8.16 o 
   6   7   4        0.31       -4.29      8.49 o 
   7   7   4       38.33       22.35     10.94 o 
   8   7   4        4.26        5.08     12.74 o 
   9   7   4       74.75       99.63     36.80 o 
  10   7   4       19.40       23.03     15.26 o 
  11   7   4      282.28      272.75     28.67 o 
  12   7   4       88.01       81.08     20.61 o 
  13   7   4        1.55       -9.08     10.56 o 
  14   7   4        9.94       -2.07     13.16 o 
  15   7   4        0.20       -7.56     11.72 o 
  16   7   4       20.22       37.05     16.33 o 
  17   7   4        1.02      -16.16     16.16 o 
  18   7   4       13.47       30.77     17.26 o 
  19   7   4       39.96       46.88     19.81 o 
  20   7   4       10.65       -1.41     15.72 o 
 -20   8   4       99.14       90.45     34.78 o 
 -19   8   4        1.51       18.00     25.73 o 
 -18   8   4        2.27        9.84     26.52 o 
 -17   8   4       77.11       33.55     28.19 o 
 -16   8   4      140.96      124.70     37.50 o 
 -15   8   4      216.68      161.23     40.92 o 
 -14   8   4        7.62      -18.44     18.44 o 
 -13   8   4        0.01        8.69     24.85 o 
 -12   8   4        6.03       39.87     25.20 o 
 -11   8   4        1.22       16.58     13.65 o 
 -10   8   4        5.67        3.09     12.36 o 
  -9   8   4        2.42       -3.68     11.37 o 
  -8   8   4      202.62      194.97     22.22 o 
  -7   8   4       14.96       25.73     12.81 o 
  -6   8   4      403.58      448.43     33.03 o 
  -5   8   4     1256.94     1350.71     35.00 o 
  -4   8   4      124.50      136.33     12.11 o 
  -3   8   4       85.93       97.17     10.85 o 
  -2   8   4       10.80       -0.45      8.75 o 
  -1   8   4      125.87       78.72     14.82 o 
   0   8   4       20.24       27.78     17.21 o 
   1   8   4        8.92        2.55      9.92 o 
   2   8   4        7.63        2.02     11.28 o 
   3   8   4      457.35      457.80     41.04 o 
   4   8   4      967.68      917.24     75.29 o 
   5   8   4     2488.63     2472.81    124.09 o 
   6   8   4      628.46      654.29     51.81 o 
   7   8   4      189.49      231.89     30.60 o 
   8   8   4       52.41       67.36     27.05 o 
   9   8   4      126.93      147.36     34.42 o 
  10   8   4        6.68       -6.76     12.11 o 
  11   8   4        2.01       -4.21     12.85 o 
  12   8   4       31.65       16.88     15.85 o 
  13   8   4      167.88      139.55     24.77 o 
  14   8   4        0.54        6.07     13.39 o 
  15   8   4      383.21      289.40     32.29 o 
  16   8   4       61.78       80.89     22.56 o 
  17   8   4       49.28       87.84     35.43 o 
 -16   9   4        2.87       18.79     27.57 o 
 -15   9   4        3.23       18.44     26.78 o 
 -14   9   4       38.31       40.40     30.21 o 
 -13   9   4       48.72       65.78     32.84 o 
 -12   9   4      118.80       85.97     34.86 o 
 -11   9   4       14.23      -22.48     23.54 o 
 -10   9   4       28.44       35.65     29.59 o 
  -9   9   4        0.01        8.08     24.06 o 
  -8   9   4        2.40       12.03     24.24 o 
  -7   9   4       81.12       42.62     21.68 o 
  -6   9   4       40.54       43.53     14.98 o 
  -5   9   4        0.24       -7.46     20.20 o 
  -4   9   4       26.48       35.73     12.79 o 
  -3   9   4        0.11       -5.89      9.54 o 
  -2   9   4       47.95       34.84     11.94 o 
  -1   9   4        4.22       11.57      9.93 o 
   0   9   4       29.96       42.55     12.13 o 
   1   9   4       34.54        7.71     10.28 o 
   2   9   4        0.27        4.97     14.84 o 
   3   9   4      120.30      115.65     33.50 o 
   4   9   4       47.80       35.04     17.70 o 
   5   9   4      250.10      215.33     40.31 o 
   6   9   4      111.35      148.06     35.92 o 
   7   9   4      133.71      167.16     25.57 o 
   8   9   4       21.67       29.20     14.99 o 
   9   9   4       23.93       22.55     16.39 o 
  10   9   4        4.74       21.88     25.38 o 
  11   9   4       84.79       76.36     36.97 o 
  12   9   4       12.76       27.01     23.80 o 
  13   9   4        5.79       16.57     14.85 o 
 -10  10   4       39.49       53.66     33.37 o 
  -9  10   4        0.02       33.46     27.84 o 
  -8  10   4      125.66       64.90     34.07 o 
  -7  10   4      107.48       59.45     33.72 o 
  -6  10   4        3.41       -6.59     24.24 o 
  -5  10   4      240.79      299.81     49.00 o 
  -4  10   4        6.04       26.87     27.93 o 
  -3  10   4      204.97      207.86     42.86 o 
  -2  10   4       38.25       23.97     13.93 o 
  -1  10   4       32.14       34.12     14.79 o 
   0  10   4        5.57        2.27     12.22 o 
   1  10   4       12.90       23.52     13.81 o 
   2  10   4       41.32       51.86     15.22 o 
   3  10   4       80.08       94.85     25.55 o 
   4  10   4       11.01       39.64     17.75 o 
   5  10   4      350.30      319.38     66.43 o 
   6  10   4        3.03       25.97     22.44 o 
   7  10   4      628.69      526.20     46.68 o 
   8  10   4       89.36       84.98     22.16 o 
 -29   1   5        0.15       14.59     10.33 o 
 -28   1   5       17.21       14.97     12.35 o 
 -27   1   5      291.18      315.00     19.76 o 
 -26   1   5      125.21      179.67     16.16 o 
 -25   1   5        3.46       -1.22      8.68 o 
 -24   1   5      122.51      117.21     12.85 o 
 -23   1   5       22.51       24.11      9.37 o 
 -22   1   5       37.78       53.32      9.39 o 
 -21   1   5        0.68       -3.18      6.99 o 
 -20   1   5       11.00        9.83      7.50 o 
 -19   1   5       35.62       21.46      7.51 o 
 -18   1   5        8.60        5.94      7.84 o 
 -17   1   5      334.87      316.14     14.16 o 
 -16   1   5     2246.90     2117.09     29.78 o 
 -15   1   5       56.65       53.16      6.35 o 
 -14   1   5       84.76       81.72      5.95 o 
 -13   1   5       74.30       80.36      6.13 o 
 -12   1   5      255.73      211.82      6.89 o 
 -11   1   5      246.43      250.26      6.79 o 
 -10   1   5       43.85       39.10      3.61 o 
  -9   1   5      278.94      301.55      7.14 o 
  -8   1   5      186.87      218.37      7.79 o 
  -7   1   5      135.75      140.80      4.95 o 
  -6   1   5      770.56      855.77     11.40 o 
  -5   1   5      203.04      259.63      6.96 o 
  -4   1   5      113.74      127.01      4.30 o 
  -3   1   5       72.96       71.38      3.74 o 
  -2   1   5      969.98      949.97     11.78 o 
  -1   1   5      820.73      871.97     11.39 o 
   0   1   5        3.17       -0.41      1.99 o 
   1   1   5        3.15       -0.44      2.37 o 
   2   1   5        0.01        1.58      2.91 o 
   3   1   5       77.38       56.40      3.99 o 
   4   1   5     1981.38     2098.25     22.50 o 
   5   1   5      226.73      226.21      6.53 o 
   6   1   5       14.74       17.12      3.50 o 
   7   1   5      176.11      148.92      7.85 o 
   8   1   5        0.46        1.10      2.56 o 
   9   1   5      109.96      112.85      5.43 o 
  10   1   5        2.15        4.32      3.65 o 
  11   1   5       33.08       22.41      4.25 o 
  12   1   5      107.24      119.91      6.08 o 
  13   1   5      217.27      205.55      9.21 o 
  14   1   5        0.22        1.04      4.53 o 
  15   1   5       62.46       59.50      8.73 o 
  16   1   5       90.73       98.30      9.01 o 
  17   1   5      163.50      138.24     11.03 o 
  18   1   5       94.30       89.27      9.91 o 
  19   1   5        8.47       -2.10      8.80 o 
  20   1   5       14.61        5.17      9.18 o 
  21   1   5       23.38       40.01     11.00 o 
  22   1   5        0.63       27.80     10.55 o 
  23   1   5        2.50       -5.33      9.70 o 
  24   1   5       76.38       78.42     13.51 o 
  25   1   5       91.15      112.63     15.10 o 
  26   1   5       86.83       95.91     14.81 o 
 -29   2   5       71.55       75.80     19.89 o 
 -28   2   5       76.81       95.15     30.12 o 
 -27   2   5      134.93      129.92     21.80 o 
 -26   2   5      145.58      179.39     13.25 o 
 -25   2   5      103.82      120.25     11.35 o 
 -24   2   5       19.52       32.85      8.64 o 
 -23   2   5       31.65       33.26      8.40 o 
 -22   2   5       10.00       17.49      8.98 o 
 -21   2   5       17.76       26.39      8.57 o 
 -20   2   5      267.33      253.08     13.56 o 
 -19   2   5     1409.48     1389.84     25.08 o 
 -18   2   5      268.63      271.05     10.84 o 
 -17   2   5     1664.72     1561.56     26.06 o 
 -16   2   5      459.73      429.18     12.83 o 
 -15   2   5     1037.96      952.59     18.05 o 
 -14   2   5       72.19       71.41      8.71 o 
 -13   2   5       38.76       43.19      7.82 o 
 -12   2   5        0.00       -0.79      3.93 o 
 -11   2   5        0.56       -3.61      3.61 o 
 -10   2   5       51.03       60.50      5.80 o 
  -9   2   5      868.59      931.49     16.08 o 
  -8   2   5     3807.12     4072.25     44.65 o 
  -7   2   5      240.61      287.54     11.34 o 
  -6   2   5        2.65       -2.31      3.59 o 
  -5   2   5      222.45      295.80      9.49 o 
  -4   2   5      671.27      686.82     15.40 o 
  -3   2   5      192.68      224.24      8.29 o 
  -2   2   5      230.11      251.35      8.67 o 
  -1   2   5      480.60      496.31     10.79 o 
   0   2   5     1532.95     1623.96     23.72 o 
   1   2   5     4803.70     5018.18     55.39 o 
   2   2   5     5249.02     5350.45     51.87 o 
   3   2   5       63.25       76.16      4.84 o 
   4   2   5       34.93       42.80      3.13 o 
   5   2   5     1830.46     1867.99     18.30 o 
   6   2   5       90.39       79.47      3.96 o 
   7   2   5      269.87      263.30      6.23 o 
   8   2   5      446.09      420.42      7.59 o 
   9   2   5       79.09       79.02      5.87 o 
  10   2   5      665.69      633.14     13.05 o 
  11   2   5       82.37       69.09      5.95 o 
  12   2   5     7613.15     7093.44     68.55 o 
  13   2   5        0.00       -1.71      4.44 o 
  14   2   5       38.34       25.93      7.32 o 
  15   2   5      137.32      137.87      8.93 o 
  16   2   5        0.48       15.29      5.29 o 
  17   2   5      537.63      485.49     22.39 o 
  18   2   5      845.36      822.90     21.33 o 
  19   2   5      175.04      195.65     11.90 o 
  20   2   5      239.29      240.22     15.98 o 
  21   2   5       81.51       63.84     11.67 o 
  22   2   5      106.91      110.63     13.67 o 
  23   2   5      134.85      130.98     18.87 o 
  24   2   5      191.99      241.66     18.15 o 
  25   2   5        7.18       19.85     11.24 o 
  26   2   5       27.46       55.15     12.33 o 
 -28   3   5       43.99       87.91     20.76 o 
 -27   3   5        9.70        3.67     15.18 o 
 -26   3   5       47.01       41.22     17.54 o 
 -25   3   5       20.68        6.83     22.44 o 
 -24   3   5       50.68       61.19     23.91 o 
 -23   3   5       19.56       -1.30     16.50 o 
 -22   3   5       13.07       -3.29     11.17 o 
 -21   3   5       17.94       11.33      9.20 o 
 -20   3   5      226.33      212.64     15.85 o 
 -19   3   5     1304.20     1259.08     32.57 o 
 -18   3   5      100.90      125.98     16.01 o 
 -17   3   5       22.49       23.78      7.83 o 
 -16   3   5     1276.95     1227.33     27.91 o 
 -15   3   5        0.52       11.13      7.55 o 
 -14   3   5        6.82        9.29      7.33 o 
 -13   3   5       58.86       28.35      7.81 o 
 -12   3   5       16.77       23.66      6.91 o 
 -11   3   5      314.70      287.06     11.19 o 
 -10   3   5      199.31      173.24      9.14 o 
  -9   3   5      695.46      803.96     16.55 o 
  -8   3   5       20.79       18.73      4.63 o 
  -7   3   5       18.11       13.88      4.30 o 
  -6   3   5       78.10       73.57      6.01 o 
  -5   3   5      229.97      262.38      7.72 o 
  -4   3   5       67.07       65.37      4.74 o 
  -3   3   5      435.98      445.89     11.48 o 
  -2   3   5        4.28        5.17      3.52 o 
  -1   3   5      586.68      618.72     12.57 o 
   0   3   5      590.03      573.16     11.06 o 
   1   3   5     1820.75     1875.36     30.98 o 
   2   3   5       52.69       60.49      4.02 o 
   3   3   5       79.14       80.96      4.33 o 
   4   3   5      958.01     1039.90     13.55 o 
   5   3   5        1.04       -0.44      2.37 o 
   6   3   5        0.00        2.61      2.85 o 
   7   3   5       20.91       24.51      6.75 o 
   8   3   5      132.42      128.46      9.46 o 
   9   3   5       70.65       67.67      6.34 o 
  10   3   5      104.87       95.10      6.71 o 
  11   3   5       25.91       15.00      4.94 o 
  12   3   5       25.97       25.98      7.40 o 
  13   3   5      425.81      417.81     16.50 o 
  14   3   5        2.73        3.87      5.53 o 
  15   3   5        9.16       10.48      6.43 o 
  16   3   5        0.02       -4.12      6.21 o 
  17   3   5      149.55      140.77     10.32 o 
  18   3   5        0.83        0.11      6.34 o 
  19   3   5      408.00      387.82     15.71 o 
  20   3   5       24.80       22.25      8.66 o 
  21   3   5        4.77       -8.52     13.08 o 
  22   3   5      134.06      150.56     21.34 o 
  23   3   5        0.00       10.78     12.46 o 
  24   3   5        2.00       -0.41     12.79 o 
  25   3   5       21.79       40.26     14.24 o 
 -27   4   5       71.49       69.49     19.66 o 
 -26   4   5       79.75      137.12     22.49 o 
 -25   4   5      154.80      179.92     23.34 o 
 -24   4   5      164.32      146.60     21.25 o 
 -23   4   5      113.38      155.79     24.94 o 
 -22   4   5      154.84      169.01     16.14 o 
 -21   4   5      298.92      269.22     18.00 o 
 -20   4   5      109.98      104.25     18.57 o 
 -19   4   5        7.42        4.57     11.29 o 
 -18   4   5       10.37       16.27      8.84 o 
 -17   4   5      216.59      247.58     21.23 o 
 -16   4   5      565.32      571.35     21.92 o 
 -15   4   5      567.15      538.69     18.46 o 
 -14   4   5      200.34      213.16     12.75 o 
 -13   4   5      853.31      837.63     22.05 o 
 -12   4   5      878.95      879.15     22.18 o 
 -11   4   5     1295.68     1411.03     28.27 o 
 -10   4   5        6.64        2.62      4.47 o 
  -9   4   5      139.16      143.84      9.56 o 
  -8   4   5      215.17      240.81     13.07 o 
  -7   4   5       44.68       54.06      5.50 o 
  -6   4   5        0.00       -0.85      3.40 o 
  -5   4   5      170.96      157.67      8.00 o 
  -4   4   5      240.57      295.27      8.28 o 
  -3   4   5      808.75      894.61     14.12 o 
  -2   4   5      338.80      308.87      8.15 o 
  -1   4   5     2562.73     2648.33     29.28 o 
   0   4   5      405.66      443.97      9.17 o 
   1   4   5      294.35      294.58      8.89 o 
   2   4   5      843.38      843.22     12.94 o 
   3   4   5       56.10       55.23      4.46 o 
   4   4   5       79.21       74.28      5.78 o 
   5   4   5      128.36      125.51      5.41 o 
   6   4   5      165.01      158.07      7.07 o 
   7   4   5        1.81        0.53      3.54 o 
   8   4   5        4.46       10.01      5.73 o 
   9   4   5     3835.63     3581.56     58.94 o 
  10   4   5      475.83      463.05     14.77 o 
  11   4   5     1715.11     1619.23     33.51 o 
  12   4   5       71.47       72.95      8.70 o 
  13   4   5        4.77        1.74      6.28 o 
  14   4   5        0.18        3.91      6.66 o 
  15   4   5       30.06       30.71      7.92 o 
  16   4   5        0.60        6.30      6.98 o 
  17   4   5       18.76       22.11      6.72 o 
  18   4   5       15.58       20.05      6.45 o 
  19   4   5        4.86       11.92      6.53 o 
  20   4   5       16.87       28.91      7.23 o 
  21   4   5      969.87     1131.09     25.28 o 
  22   4   5      246.09      300.54     22.04 o 
  23   4   5       19.32       25.73     17.91 o 
  24   4   5       79.71      110.91     21.69 o 
 -26   5   5       22.21       16.60     19.85 o 
 -25   5   5      201.29      182.75     28.54 o 
 -24   5   5      164.56      225.25     29.68 o 
 -23   5   5      342.98      366.48     67.62 o 
 -22   5   5      472.30      434.90     28.93 o 
 -21   5   5      204.90      213.25     22.12 o 
 -20   5   5       40.66       34.06     12.79 o 
 -19   5   5       34.91       40.53     12.69 o 
 -18   5   5       13.03        5.30     10.70 o 
 -17   5   5        1.98        2.44      9.67 o 
 -16   5   5       15.70       -1.17     12.20 o 
 -15   5   5       25.12       23.63     10.07 o 
 -14   5   5       39.92       45.00      8.82 o 
 -13   5   5      252.29      270.15     28.72 o 
 -12   5   5      407.51      408.92     29.19 o 
 -11   5   5      174.81      184.99     11.82 o 
 -10   5   5      158.50      150.91     10.27 o 
  -9   5   5       37.40       45.92      6.93 o 
  -8   5   5        6.85        6.81      6.37 o 
  -7   5   5        3.10        1.84      4.92 o 
  -6   5   5       25.18       23.62      6.44 o 
  -5   5   5      274.26      323.35     16.15 o 
  -4   5   5      137.26      125.56      9.79 o 
  -3   5   5      786.44      739.92     20.06 o 
  -2   5   5      327.83      345.80     16.12 o 
  -1   5   5      199.69      245.44     12.69 o 
   0   5   5        0.67        3.26      5.19 o 
   1   5   5      269.52      302.62     13.87 o 
   2   5   5      331.65      361.39     14.52 o 
   3   5   5       61.37       66.48      8.26 o 
   4   5   5       85.49       91.10     12.38 o 
   5   5   5        9.68        7.67      5.69 o 
   6   5   5       83.83       88.52     10.96 o 
   7   5   5      142.12      138.30     12.54 o 
   8   5   5        0.39       -0.69      6.41 o 
   9   5   5        0.01       -0.80      7.16 o 
  10   5   5      258.60      242.89     19.96 o 
  11   5   5      304.70      344.31     23.22 o 
  12   5   5      282.22      244.07     20.46 o 
  13   5   5       84.54       94.80     15.41 o 
  14   5   5        3.96        2.13      9.47 o 
  15   5   5        4.28       16.73     10.49 o 
  16   5   5        6.26        8.82     13.32 o 
  17   5   5       19.57       29.81     11.27 o 
  18   5   5        6.19        7.37     10.26 o 
  19   5   5        3.16       -1.27     13.94 o 
  20   5   5        4.47       14.79     21.52 o 
  21   5   5       45.05       23.79     16.85 o 
  22   5   5       20.73       46.54     18.90 o 
  23   5   5       26.86       24.76     26.35 o 
 -24   6   5      431.18      558.17     57.08 o 
 -23   6   5       17.27       16.69     23.10 o 
 -22   6   5      135.24      128.39     35.13 o 
 -21   6   5       13.29       35.92     27.22 o 
 -20   6   5       10.21       17.21     23.18 o 
 -19   6   5       10.06       -4.22     19.58 o 
 -18   6   5       23.01       18.53     21.43 o 
 -17   6   5       58.19       54.76     19.28 o 
 -16   6   5      314.65      303.92     39.12 o 
 -15   6   5       50.46       18.09     16.60 o 
 -14   6   5      200.47      218.14     27.01 o 
 -13   6   5       70.72       82.28     19.89 o 
 -12   6   5      648.57      719.78     46.07 o 
 -11   6   5      213.32      230.51     29.62 o 
 -10   6   5      386.82      389.54     27.54 o 
  -9   6   5      114.73      120.24     15.98 o 
  -8   6   5      104.20      107.94      9.39 o 
  -7   6   5        1.87        4.46      5.21 o 
  -6   6   5       17.86       25.90      6.35 o 
  -5   6   5        4.49        5.56      4.90 o 
  -4   6   5      589.47      637.94     19.88 o 
  -3   6   5      111.07      106.52     10.21 o 
  -2   6   5      282.15      306.10     14.95 o 
  -1   6   5        5.40       17.55      6.74 o 
   0   6   5      151.84      198.79     12.87 o 
   1   6   5      117.74      143.94     11.51 o 
   2   6   5      147.75      168.30     12.18 o 
   3   6   5       20.89       15.67      7.21 o 
   4   6   5        0.10        4.60      6.78 o 
   5   6   5       22.86       16.43      7.49 o 
   6   6   5      211.51      189.67     15.37 o 
   7   6   5      924.54      888.46     28.26 o 
   8   6   5      449.00      422.10     21.03 o 
   9   6   5        0.12       -1.93      8.84 o 
  10   6   5       86.61       91.24     15.55 o 
  11   6   5      173.84      142.27     18.65 o 
  12   6   5       14.22       12.84     10.44 o 
  13   6   5       45.61       43.14     19.38 o 
  14   6   5      182.54      228.91     22.31 o 
  15   6   5        8.80      -10.38     11.30 o 
  16   6   5        0.02       15.87     14.40 o 
  17   6   5      128.81      154.60     23.97 o 
  18   6   5       15.00       26.79     16.27 o 
  19   6   5      132.21      154.62     45.23 o 
  20   6   5      179.18      133.78     25.02 o 
  21   6   5        0.62        0.96     24.46 o 
 -22   7   5        0.64       -4.92     24.76 o 
 -21   7   5      136.75      136.56     39.08 o 
 -20   7   5       60.28       49.18     31.09 o 
 -19   7   5        6.18       42.86     26.78 o 
 -18   7   5       15.80        2.81     25.64 o 
 -17   7   5       39.42        5.71     24.68 o 
 -16   7   5       40.15       60.59     27.31 o 
 -15   7   5        4.22       19.58     24.24 o 
 -14   7   5        1.20        1.87     16.37 o 
 -13   7   5       16.43       22.69     33.37 o 
 -12   7   5        0.45       -5.42     14.45 o 
 -11   7   5        0.01       -2.36     14.36 o 
 -10   7   5      159.90      157.89     20.41 o 
  -9   7   5       11.87       15.62      9.17 o 
  -8   7   5        1.24        1.00      8.15 o 
  -7   7   5        1.07       -1.48      5.68 o 
  -6   7   5      405.22      400.30     16.49 o 
  -5   7   5        2.23        6.81      5.50 o 
  -4   7   5       21.90       22.16      7.23 o 
  -3   7   5        0.11        7.35      7.02 o 
  -2   7   5      261.80      269.45     15.55 o 
  -1   7   5      103.95       93.10     11.13 o 
   0   7   5        0.39        4.94      7.50 o 
   1   7   5        2.77       -2.87      6.73 o 
   2   7   5      116.23      120.76     13.97 o 
   3   7   5       91.15       63.11     11.46 o 
   4   7   5      208.95      228.95     17.09 o 
   5   7   5      121.07       98.42     12.82 o 
   6   7   5      195.82      198.29     16.90 o 
   7   7   5        0.10       -2.55      7.49 o 
   8   7   5      483.09      461.79     28.94 o 
   9   7   5        0.00       -8.30      9.18 o 
  10   7   5       11.93       -7.10     10.32 o 
  11   7   5       21.78       17.83     14.30 o 
  12   7   5       76.63       57.96     17.93 o 
  13   7   5       23.74       20.93     17.78 o 
  14   7   5       13.91        5.04     13.53 o 
  15   7   5       12.23       11.03     14.02 o 
  16   7   5        3.97        4.17     14.84 o 
  17   7   5       28.54       31.73     17.95 o 
  18   7   5        1.60       -8.24     13.66 o 
  19   7   5        8.81       -6.32     23.10 o 
 -19   8   5       28.02       -5.71     26.61 o 
 -18   8   5        0.29      -10.54     24.76 o 
 -17   8   5       87.41       72.10     33.28 o 
 -16   8   5        6.91       12.21     28.63 o 
 -15   8   5        1.26        9.84     24.41 o 
 -14   8   5        3.62       13.00     24.24 o 
 -13   8   5       13.64       16.77     24.94 o 
 -12   8   5       50.01       47.77     27.66 o 
 -11   8   5       99.45      110.53     24.24 o 
 -10   8   5       94.50      110.38     24.20 o 
  -9   8   5       38.99       11.01     13.13 o 
  -8   8   5      399.78      462.26     30.80 o 
  -7   8   5        5.55       -3.35      9.26 o 
  -6   8   5        0.04        0.85      7.63 o 
  -5   8   5        4.39        1.73      6.39 o 
  -4   8   5       56.70       38.30      9.88 o 
  -3   8   5        5.03        5.07      8.77 o 
  -2   8   5        0.24       12.95      8.98 o 
  -1   8   5        0.90       13.88      9.24 o 
   0   8   5        2.48        8.14      9.43 o 
   1   8   5      139.37      123.05     15.29 o 
   2   8   5        2.92        1.07      9.35 o 
   3   8   5      618.12      635.30     29.83 o 
   4   8   5       33.92       34.90     11.55 o 
   5   8   5        5.77       10.70      9.84 o 
   6   8   5      176.37      120.85     20.54 o 
   7   8   5        8.94       37.17     16.49 o 
   8   8   5        1.54       -1.38     12.01 o 
   9   8   5       66.94       83.18     20.07 o 
  10   8   5        2.05        8.46     14.12 o 
  11   8   5        2.67        4.73     14.02 o 
  12   8   5        8.66       15.32     16.51 o 
  13   8   5       32.80       19.34     15.42 o 
  14   8   5       18.29       -9.19     14.43 o 
  15   8   5      112.04       61.61     25.51 o 
  16   8   5       98.14       98.48     23.01 o 
 -15   9   5        1.82       18.44     28.63 o 
 -14   9   5       14.68       21.25     31.35 o 
 -13   9   5       16.27       31.70     29.51 o 
 -12   9   5       12.41       18.35     26.70 o 
 -11   9   5       50.84       60.77     34.25 o 
 -10   9   5       91.36       49.97     31.00 o 
  -9   9   5      233.17      270.04     45.49 o 
  -8   9   5       10.28       14.67     24.68 o 
  -7   9   5       56.79       63.00     21.00 o 
  -6   9   5        2.84      -16.42     20.46 o 
  -5   9   5       61.49       78.68     31.53 o 
  -4   9   5       23.14       23.90     11.12 o 
  -3   9   5        0.92       18.82     13.58 o 
  -2   9   5        2.65        2.04     10.11 o 
  -1   9   5        1.62       -8.55      9.65 o 
   0   9   5        9.53       10.04     11.92 o 
   1   9   5       18.27       21.68     12.45 o 
   2   9   5      132.83      119.65     18.52 o 
   3   9   5      244.96      255.75     31.91 o 
   4   9   5       16.19       -3.38     11.76 o 
   5   9   5        9.82        7.17     15.49 o 
   6   9   5      108.97      133.41     24.56 o 
   7   9   5       58.09       37.40     16.95 o 
   8   9   5       45.09       39.38     19.33 o 
   9   9   5        3.08        6.69     16.25 o 
  10   9   5        0.02        6.83     13.97 o 
  11   9   5       12.83        7.90     15.18 o 
  12   9   5       20.88        9.10     15.57 o 
  -9  10   5      164.74      162.99     43.03 o 
  -8  10   5      113.31      126.11     38.11 o 
  -7  10   5       32.34       51.72     31.79 o 
  -6  10   5        0.51        0.00     24.41 o 
  -5  10   5       46.10       34.78     25.91 o 
  -4  10   5      116.31       93.26     32.32 o 
  -3  10   5       21.33       86.85     33.55 o 
  -2  10   5       38.01       37.18     16.02 o 
  -1  10   5        4.95       13.10     14.11 o 
   0  10   5       57.13       32.93     16.29 o 
   1  10   5       73.94       51.48     17.04 o 
   2  10   5        8.47       12.61     14.92 o 
   3  10   5      136.34      154.54     26.97 o 
   4  10   5      181.01      117.13     68.19 o 
   5  10   5      128.20      102.34     23.43 o 
   6  10   5      409.56      322.26     34.12 o 
 -29   0   6      146.69      110.56     20.90 o 
 -28   0   6        2.99       15.52     13.80 o 
 -27   0   6        9.99       -0.93     12.54 o 
 -26   0   6      146.04      152.07     20.31 o 
 -25   0   6        0.70      -10.84     10.84 o 
 -24   0   6       24.82       28.39     12.16 o 
 -23   0   6       12.66       16.97     11.60 o 
 -22   0   6      138.60      114.40     15.16 o 
 -21   0   6       46.31       59.80     12.93 o 
 -20   0   6      649.53      603.49     25.40 o 
 -19   0   6      686.85      665.44     25.86 o 
 -18   0   6     2479.90     2295.44     51.17 o 
 -17   0   6     2137.65     2108.56     47.69 o 
 -16   0   6      337.28      310.36     14.67 o 
 -15   0   6       63.49       62.03      7.67 o 
 -14   0   6       22.88       10.04      7.92 o 
 -13   0   6      154.63      135.27      9.96 o 
 -12   0   6       38.62       34.74      6.90 o 
 -11   0   6        0.95       15.78      6.78 o 
 -10   0   6      595.70      523.36     15.70 o 
  -9   0   6      758.80      872.77     20.17 o 
  -8   0   6     2264.14     2449.50     39.41 o 
  -7   0   6     8789.92     9941.01    125.79 o 
  -6   0   6      290.08      343.51     13.10 o 
  -5   0   6      235.75      257.75     10.78 o 
  -4   0   6      398.67      418.44     12.96 o 
  -3   0   6       91.12      120.81      8.03 o 
  -2   0   6        5.29        2.00      4.57 o 
  -1   0   6      777.35      791.53     25.72 o 
   0   0   6       42.72       31.59      5.77 o 
   1   0   6    11627.61    12355.41    152.95 o 
   2   0   6     9567.54     9972.56    126.07 o 
   3   0   6    14785.25    15552.22    189.95 o 
   4   0   6      269.30      260.38     11.18 o 
   5   0   6      439.20      506.95     18.80 o 
   6   0   6     1192.64     1293.16     26.00 o 
   7   0   6      281.65      254.58     11.68 o 
   8   0   6      317.44      334.20     16.57 o 
   9   0   6       10.65       13.58      5.56 o 
  10   0   6      186.56      177.44     11.01 o 
  11   0   6     1816.21     1706.33     33.69 o 
  12   0   6       48.09       42.01      9.67 o 
  13   0   6    20216.54    18695.62    232.80 o 
  14   0   6      291.26      300.11     17.50 o 
  15   0   6       12.37        9.19      8.37 o 
  16   0   6      191.81      170.62     21.57 o 
  17   0   6        1.67        3.86     24.72 o 
  18   0   6      105.86      104.12     43.73 o 
  19   0   6       12.27       32.40     19.80 o 
  20   0   6       47.81       63.60     16.89 o 
  21   0   6       66.48       79.44     40.31 o 
  22   0   6      152.19      201.64     24.26 o 
  23   0   6      325.87      451.67     32.60 o 
  24   0   6      625.67      728.37     39.99 o 
  25   0   6      431.51      542.30     36.92 o 
 -29   1   6       15.97       16.71     20.30 o 
 -28   1   6        2.78       16.13     10.70 o 
 -27   1   6        0.91        2.32      9.80 o 
 -26   1   6      201.15      213.17     15.75 o 
 -25   1   6       21.29       22.82      9.73 o 
 -24   1   6       78.92       99.22     12.46 o 
 -23   1   6       38.84       39.43      9.23 o 
 -22   1   6      113.87      103.47     11.07 o 
 -21   1   6       84.43       84.44     10.17 o 
 -20   1   6       32.62       30.77      8.23 o 
 -19   1   6      487.51      444.09     16.44 o 
 -18   1   6     1624.70     1503.77     26.91 o 
 -17   1   6       24.13       31.13      6.45 o 
 -16   1   6     2017.07     1921.66     26.57 o 
 -15   1   6     3118.72     2911.20     34.76 o 
 -14   1   6      772.40      673.10     13.48 o 
 -13   1   6      845.58      858.31     14.42 o 
 -12   1   6      928.04      811.00     13.55 o 
 -11   1   6      297.26      298.23      8.09 o 
 -10   1   6      555.27      559.54     10.34 o 
  -9   1   6       45.85       31.06      3.74 o 
  -8   1   6     2437.43     2672.52     27.22 o 
  -7   1   6        6.94        9.48      2.97 o 
  -6   1   6        0.10        2.05      2.77 o 
  -5   1   6     2176.65     2402.49     26.81 o 
  -4   1   6      263.99      306.60      6.88 o 
  -3   1   6      216.03      260.71      6.46 o 
  -2   1   6        0.23       -2.51      2.51 o 
  -1   1   6     1060.96     1136.86     14.46 o 
   0   1   6     1567.34     1712.80     19.15 o 
   1   1   6      609.35      601.33     10.00 o 
   2   1   6      568.10      649.06     11.59 o 
   3   1   6        3.64        3.15      3.11 o 
   4   1   6       65.38       75.79      5.04 o 
   5   1   6     2023.43     2119.58     25.30 o 
   6   1   6       61.36       55.54      4.90 o 
   7   1   6      601.53      562.21     11.63 o 
   8   1   6       92.30      102.34      8.34 o 
   9   1   6      580.97      558.15     14.93 o 
  10   1   6       64.95       46.21      6.11 o 
  11   1   6        2.36        1.03      3.89 o 
  12   1   6      176.45      171.95      9.06 o 
  13   1   6      131.09      128.64      8.42 o 
  14   1   6      472.05      468.98     13.45 o 
  15   1   6       86.33       76.71      8.14 o 
  16   1   6        2.45       -1.84      6.22 o 
  17   1   6       18.94       14.98      7.47 o 
  18   1   6       23.01       25.29      8.32 o 
  19   1   6        0.06       -8.30      8.30 o 
  20   1   6       75.19       71.05     12.07 o 
  21   1   6      101.81      130.31     14.62 o 
  22   1   6       37.10       50.27     12.21 o 
  23   1   6      104.90      118.31     14.85 o 
  24   1   6        0.00       10.11     10.97 o 
  25   1   6       17.09       24.16     11.54 o 
 -29   2   6        2.53       39.54     23.84 o 
 -28   2   6       42.07       71.06     19.48 o 
 -27   2   6      178.39      203.34     25.12 o 
 -26   2   6       45.11       67.89     20.24 o 
 -25   2   6       16.42       13.50     13.67 o 
 -24   2   6       46.08       46.10      8.59 o 
 -23   2   6      225.59      225.80     16.44 o 
 -22   2   6        8.38        9.85      8.18 o 
 -21   2   6       41.92       38.52     10.60 o 
 -20   2   6      256.58      265.81     12.31 o 
 -19   2   6      120.59      126.86      8.00 o 
 -18   2   6        5.64        1.34      4.57 o 
 -17   2   6      671.68      663.74     15.03 o 
 -16   2   6      305.17      316.79     15.07 o 
 -15   2   6     1103.28     1007.49     24.68 o 
 -14   2   6        7.02       -2.22      8.50 o 
 -13   2   6        6.10       12.64      5.59 o 
 -12   2   6       25.07       12.24      5.35 o 
 -11   2   6       16.74       24.52      5.64 o 
 -10   2   6      775.04      855.74     14.85 o 
  -9   2   6        8.98       22.39      5.89 o 
  -8   2   6      267.29      307.56     10.63 o 
  -7   2   6       64.72       44.49      5.48 o 
  -6   2   6       27.35       27.56      7.07 o 
  -5   2   6      750.86      812.04     16.33 o 
  -4   2   6     2125.89     2239.80     41.34 o 
  -3   2   6      570.15      567.36     17.04 o 
  -2   2   6     1609.10     1666.43     25.28 o 
  -1   2   6      118.55      114.68      7.04 o 
   0   2   6     3246.20     3442.87     42.85 o 
   1   2   6       68.52       95.66      7.49 o 
   2   2   6      208.71      210.19      8.87 o 
   3   2   6        4.10        3.69      3.08 o 
   4   2   6      202.13      202.86      6.10 o 
   5   2   6     1754.76     1745.89     18.88 o 
   6   2   6     1313.46     1395.56     16.40 o 
   7   2   6       13.93       11.81      3.19 o 
   8   2   6       46.44       53.13      4.86 o 
   9   2   6       77.14       66.75      5.59 o 
  10   2   6     4205.61     4025.81     46.39 o 
  11   2   6     1142.12     1050.47     33.25 o 
  12   2   6      536.20      495.68     12.86 o 
  13   2   6      125.68      109.14      7.59 o 
  14   2   6      403.51      411.18     14.61 o 
  15   2   6      367.11      392.40     15.70 o 
  16   2   6     2014.25     1982.42     33.63 o 
  17   2   6      153.05      162.94     10.60 o 
  18   2   6       51.41       41.76      9.15 o 
  19   2   6       21.64       23.30     10.46 o 
  20   2   6       76.17       77.71     12.61 o 
  21   2   6      440.53      529.97     25.77 o 
  22   2   6       60.35      101.36     14.07 o 
  23   2   6       39.44       37.60     17.50 o 
  24   2   6        5.20        8.11     10.93 o 
  25   2   6       24.01       47.48     12.17 o 
 -28   3   6        2.61        9.93     15.54 o 
 -27   3   6        0.12      -13.88     13.88 o 
 -26   3   6        5.88       -6.70     14.93 o 
 -25   3   6      144.47      181.63     23.87 o 
 -24   3   6       37.34       36.96     37.94 o 
 -23   3   6      153.65      142.82     18.68 o 
 -22   3   6      318.44      368.45     24.24 o 
 -21   3   6      766.61      703.34     36.14 o 
 -20   3   6      154.70      152.19     15.03 o 
 -19   3   6      398.72      392.55     17.83 o 
 -18   3   6       87.63       82.51     10.33 o 
 -17   3   6       36.02       36.83      8.74 o 
 -16   3   6      500.70      510.90     18.32 o 
 -15   3   6       11.47        8.79      7.77 o 
 -14   3   6        0.42       -6.70      6.70 o 
 -13   3   6      246.26      265.32     13.98 o 
 -12   3   6      280.12      281.73     13.64 o 
 -11   3   6     1131.94     1125.48     21.51 o 
 -10   3   6     1077.79     1038.20     20.47 o 
  -9   3   6       54.21       43.38      6.22 o 
  -8   3   6      109.44      122.56      7.81 o 
  -7   3   6       71.40       62.79      5.72 o 
  -6   3   6      100.27      100.74      6.49 o 
  -5   3   6        0.21        2.07      4.33 o 
  -4   3   6      503.09      517.48     13.87 o 
  -3   3   6        0.59       -1.49      3.70 o 
  -2   3   6      879.77      829.58     15.74 o 
  -1   3   6      330.90      345.02     10.28 o 
   0   3   6       41.61       27.21      4.91 o 
   1   3   6      166.42      168.04      7.74 o 
   2   3   6        0.00        3.68      3.92 o 
   3   3   6       54.17       57.87      4.57 o 
   4   3   6      586.69      555.26     10.81 o 
   5   3   6       49.80       52.66      5.16 o 
   6   3   6       72.84       81.04      6.02 o 
   7   3   6       88.23       81.72      8.06 o 
   8   3   6      532.10      500.43     23.07 o 
   9   3   6       88.27       84.75      8.15 o 
  10   3   6       30.40       13.62      6.95 o 
  11   3   6        4.74        4.42      4.78 o 
  12   3   6      278.11      285.03     10.71 o 
  13   3   6        4.18       10.63      5.66 o 
  14   3   6        2.77        5.28      5.84 o 
  15   3   6        2.81       -1.49      6.14 o 
  16   3   6        1.99       -6.32      6.32 o 
  17   3   6       17.69       12.48      7.47 o 
  18   3   6      355.93      356.04     19.73 o 
  19   3   6        5.85        6.31      9.66 o 
  20   3   6       11.83       18.44      9.25 o 
  21   3   6        5.29        8.52     19.76 o 
  22   3   6        4.09       40.37     13.72 o 
  23   3   6        4.15       -3.30     12.35 o 
  24   3   6        8.75        2.73     13.33 o 
 -27   4   6        5.87       40.46     17.96 o 
 -26   4   6        9.51        4.69     15.23 o 
 -25   4   6      116.10      128.84     21.39 o 
 -24   4   6       48.18       66.31     18.10 o 
 -23   4   6       55.73       56.11     16.82 o 
 -22   4   6       33.98       30.21     12.32 o 
 -21   4   6        0.46       10.45     14.49 o 
 -20   4   6       56.94       49.03     11.35 o 
 -19   4   6        1.65       -1.02      8.80 o 
 -18   4   6      109.50      119.80     13.65 o 
 -17   4   6      177.40      145.74     12.27 o 
 -16   4   6      276.13      265.38     14.46 o 
 -15   4   6        6.19       17.42      7.20 o 
 -14   4   6      732.63      754.60     21.47 o 
 -13   4   6       64.02       84.74      9.84 o 
 -12   4   6      181.78      213.22     12.76 o 
 -11   4   6       17.00       18.29      7.58 o 
 -10   4   6       99.46      104.78      8.05 o 
  -9   4   6       54.05       49.27      8.62 o 
  -8   4   6        0.49       -3.13      4.13 o 
  -7   4   6      114.64      148.29      8.64 o 
  -6   4   6       84.98      114.36     10.64 o 
  -5   4   6      168.72      157.86      8.30 o 
  -4   4   6       84.27      135.50      7.59 o 
  -3   4   6      201.48      204.09      8.74 o 
  -2   4   6       22.26       26.54      4.45 o 
  -1   4   6       79.61       94.52      5.43 o 
   0   4   6      462.53      472.61     10.94 o 
   1   4   6       31.51       33.49      5.74 o 
   2   4   6       23.65       19.33      6.72 o 
   3   4   6        9.53        8.77      4.49 o 
   4   4   6        1.54        1.76      4.18 o 
   5   4   6       50.60       57.50      5.96 o 
   6   4   6      367.42      372.76     15.37 o 
   7   4   6      120.09      101.97      8.85 o 
   8   4   6     2353.08     2256.18     37.85 o 
   9   4   6      115.82      101.47      9.29 o 
  10   4   6        0.72        1.00      5.70 o 
  11   4   6      231.89      210.82     13.53 o 
  12   4   6       25.91       15.88      7.05 o 
  13   4   6       80.34       65.13     11.19 o 
  14   4   6       69.01       59.68      9.80 o 
  15   4   6        8.40        1.86      7.41 o 
  16   4   6       47.81       51.71      9.85 o 
  17   4   6       37.06       47.33     11.51 o 
  18   4   6     1272.38     1285.78     46.12 o 
  19   4   6      507.21      470.58     21.41 o 
  20   4   6        5.15       25.71     10.00 o 
  21   4   6      430.43      428.20     21.99 o 
  22   4   6       28.02       23.18     14.31 o 
 -26   5   6        3.84       28.01     20.20 o 
 -25   5   6        2.59      -17.91     17.91 o 
 -24   5   6      141.68      168.70     28.28 o 
 -23   5   6       34.80       23.54     15.19 o 
 -22   5   6       55.89       21.81     22.48 o 
 -21   5   6      119.99      128.99     19.41 o 
 -20   5   6      248.44      265.87     23.15 o 
 -19   5   6      142.29      129.97     16.74 o 
 -18   5   6        0.29       -7.79     10.03 o 
 -17   5   6       10.46       12.80     10.76 o 
 -16   5   6        7.90       12.08     16.43 o 
 -15   5   6      224.77      218.40     19.63 o 
 -14   5   6        4.33       24.42      8.28 o 
 -13   5   6       64.09       79.66     10.37 o 
 -12   5   6       12.64       14.23     12.45 o 
 -11   5   6      112.94       90.54     17.32 o 
 -10   5   6      199.23      219.80     15.68 o 
  -9   5   6      253.54      265.19     12.09 o 
  -8   5   6       31.35       30.24      5.61 o 
  -7   5   6       77.16       92.07      7.18 o 
  -6   5   6       95.08      102.53      7.38 o 
  -5   5   6      537.85      532.78     20.22 o 
  -4   5   6      105.05      107.23     10.16 o 
  -3   5   6        2.97        8.42      5.84 o 
  -2   5   6       56.04       71.95      8.84 o 
  -1   5   6      209.14      230.39     12.90 o 
   0   5   6       38.31       39.20      7.52 o 
   1   5   6       22.26       18.38      8.07 o 
   2   5   6      130.64      144.96     10.91 o 
   3   5   6        1.28        5.65      6.06 o 
   4   5   6       15.11        4.29      6.33 o 
   5   5   6        0.82        5.06      7.74 o 
   6   5   6      270.15      266.35     23.20 o 
   7   5   6      101.29      102.90     11.84 o 
   8   5   6        0.36       -6.40      6.40 o 
   9   5   6      597.30      547.95     21.82 o 
  10   5   6       12.41       -3.94      7.51 o 
  11   5   6       24.09       23.66     10.45 o 
  12   5   6       13.49        3.17     10.70 o 
  13   5   6       80.95       58.65     14.47 o 
  14   5   6       46.28       42.63     12.87 o 
  15   5   6       20.33       29.79     22.66 o 
  16   5   6        0.45       -1.30     10.97 o 
  17   5   6        1.92        3.68     11.54 o 
  18   5   6      134.89      142.69     22.72 o 
  19   5   6        1.87        2.53     14.84 o 
  20   5   6      214.95      247.12     41.63 o 
  21   5   6        6.16       20.76     17.16 o 
  22   5   6        1.09       14.84     17.35 o 
 -24   6   6       50.21       43.10     14.95 o 
 -23   6   6       34.80       33.51     14.53 o 
 -22   6   6      200.66      250.02     20.92 o 
 -21   6   6       62.69      105.88     16.09 o 
 -20   6   6       36.06       32.96     14.75 o 
 -19   6   6       31.55       22.57     10.92 o 
 -18   6   6       12.31       12.90     10.08 o 
 -17   6   6       32.25       29.95     20.00 o 
 -16   6   6       17.70       -9.79     28.54 o 
 -15   6   6      548.17      524.66     38.59 o 
 -14   6   6      145.64      154.61     25.35 o 
 -13   6   6      322.72      364.29     25.03 o 
 -12   6   6      226.32      245.53     21.18 o 
 -11   6   6      299.18      342.29     47.24 o 
 -10   6   6        9.32       24.11      9.72 o 
  -9   6   6        0.23        9.07     11.73 o 
  -8   6   6       23.74       23.71      7.45 o 
  -7   6   6      286.41      285.74     14.74 o 
  -6   6   6      137.73      136.89     13.14 o 
  -5   6   6      193.93      212.77     16.70 o 
  -4   6   6       43.82       30.98      8.60 o 
  -3   6   6      209.23      221.45     13.64 o 
  -2   6   6       36.66       24.45      7.63 o 
  -1   6   6       49.44       51.44      8.73 o 
   0   6   6       86.28       85.06     10.14 o 
   1   6   6       82.84       89.39     11.82 o 
   2   6   6      176.40      162.22     14.46 o 
   3   6   6       72.02       63.05     10.55 o 
   4   6   6        2.34        3.92      7.09 o 
   5   6   6      135.49      144.81     17.25 o 
   6   6   6      185.89      224.18     43.01 o 
   7   6   6      146.36      158.64     15.17 o 
   8   6   6        4.44        2.65      7.66 o 
   9   6   6        0.82       -8.75      8.75 o 
  10   6   6       66.33       54.79     14.23 o 
  11   6   6        0.16        7.34     10.61 o 
  12   6   6       97.85       74.03     23.99 o 
  13   6   6        0.13       -9.27      9.27 o 
  14   6   6      100.96      112.20     21.43 o 
  15   6   6       11.80        9.63     18.05 o 
  16   6   6       35.23       41.71     17.32 o 
  17   6   6       72.78       97.20     22.09 o 
  18   6   6       41.64       27.98     20.15 o 
  19   6   6       35.17       26.35     17.87 o 
  20   6   6        6.94       23.22     29.16 o 
 -22   7   6        2.62        7.73     27.66 o 
 -21   7   6       24.79        4.74     27.49 o 
 -20   7   6       11.21      -24.76     24.76 o 
 -19   7   6        5.47        6.94     24.76 o 
 -18   7   6       13.23        6.85     25.38 o 
 -17   7   6       27.50        5.80     22.74 o 
 -16   7   6        3.94       -6.76     20.72 o 
 -15   7   6        4.15       21.43     22.92 o 
 -14   7   6       72.66       60.71     21.56 o 
 -13   7   6       41.64       36.12     19.16 o 
 -12   7   6       56.65       55.26     20.21 o 
 -11   7   6        5.10        1.61     14.04 o 
 -10   7   6       26.26       31.84     12.01 o 
  -9   7   6       71.07       65.25     14.44 o 
  -8   7   6       75.25       83.93     15.23 o 
  -7   7   6        2.97        5.71      6.75 o 
  -6   7   6       16.51       17.13      7.74 o 
  -5   7   6       29.32       33.96      8.40 o 
  -4   7   6       35.63       11.25      7.40 o 
  -3   7   6       76.51       81.04     10.58 o 
  -2   7   6      122.41      111.47     12.02 o 
  -1   7   6       71.14       89.29     12.85 o 
   0   7   6        1.10       -1.39      7.62 o 
   1   7   6        0.94       -5.69      7.84 o 
   2   7   6        1.69        4.48      8.06 o 
   3   7   6       95.41      100.34     14.00 o 
   4   7   6      250.06      257.70     19.08 o 
   5   7   6      183.98      183.05     17.07 o 
   6   7   6        5.50        3.79      7.82 o 
   7   7   6      111.08       89.49     14.08 o 
   8   7   6        1.22        3.55     10.07 o 
   9   7   6       18.21       13.54     11.20 o 
  10   7   6        3.55        6.44     12.94 o 
  11   7   6        8.71       24.53     15.34 o 
  12   7   6        0.27       20.38     14.20 o 
  13   7   6        4.73      -12.03     12.03 o 
  14   7   6        0.93      -13.03     13.03 o 
  15   7   6       43.65       61.42     19.68 o 
  16   7   6       12.46       27.41     17.79 o 
  17   7   6        8.98       13.14     16.85 o 
  18   7   6       38.61       23.34     18.62 o 
 -19   8   6       49.43       58.57     30.38 o 
 -18   8   6       66.31       92.03     36.97 o 
 -17   8   6        0.97       -9.22     24.33 o 
 -16   8   6       47.39       85.80     36.62 o 
 -15   8   6       78.08      110.04     35.57 o 
 -14   8   6       56.65       59.98     30.30 o 
 -13   8   6       27.35       12.82     25.12 o 
 -12   8   6       24.15       31.35     26.87 o 
 -11   8   6      126.96      142.18     38.20 o 
 -10   8   6      147.20      191.05     28.29 o 
  -9   8   6      188.55      190.40     42.06 o 
  -8   8   6      928.05      949.47     50.02 o 
  -7   8   6        0.19        3.95     11.75 o 
  -6   8   6       43.35       31.02     10.69 o 
  -5   8   6       50.66       47.79     13.46 o 
  -4   8   6        1.76        0.95      8.86 o 
  -3   8   6        0.07       11.50      8.96 o 
  -2   8   6        2.76        7.24      9.12 o 
  -1   8   6       76.19       57.68     12.24 o 
   0   8   6       18.48       38.99     11.40 o 
   1   8   6       16.12        7.23      9.65 o 
   2   8   6      266.05      246.90     19.74 o 
   3   8   6       47.67       55.09     13.46 o 
   4   8   6      448.46      424.90     28.85 o 
   5   8   6      118.69      105.39     17.19 o 
   6   8   6       52.44       41.21     17.20 o 
   7   8   6        1.48       -7.79     12.60 o 
   8   8   6       66.15       39.39     16.22 o 
   9   8   6        7.38        2.27     13.73 o 
  10   8   6       15.53       32.97     25.20 o 
  11   8   6        0.52       -5.36     14.25 o 
  12   8   6       16.44       10.30     15.83 o 
  13   8   6        2.79      -10.58     14.74 o 
  14   8   6        1.57       -2.60     35.48 o 
  15   8   6       61.20       38.42     19.12 o 
 -15   9   6       52.16       70.25     33.81 o 
 -14   9   6        8.61       50.32     28.80 o 
 -13   9   6        4.38        9.84     26.35 o 
 -12   9   6        5.63        9.66     25.12 o 
 -11   9   6        2.69      -22.66     22.66 o 
 -10   9   6        1.09      -20.46     20.46 o 
  -9   9   6       43.57       87.29     33.63 o 
  -8   9   6       15.57       40.75     30.82 o 
  -7   9   6      245.38      233.24     43.65 o 
  -6   9   6       65.11       64.02     30.30 o 
  -5   9   6      131.76       95.37     33.72 o 
  -4   9   6       12.25        5.47     12.35 o 
  -3   9   6        0.53        4.38     11.91 o 
  -2   9   6        2.54       -1.26     11.15 o 
  -1   9   6       86.90       92.57     17.08 o 
   0   9   6       10.62       12.73     13.76 o 
   1   9   6        0.33       12.86     12.98 o 
   2   9   6       73.38       65.71     16.20 o 
   3   9   6       36.52       36.70     15.37 o 
   4   9   6       15.26       10.96     13.33 o 
   5   9   6       32.26        2.69     14.34 o 
   6   9   6       29.85       28.30     16.97 o 
   7   9   6        1.71        4.19     14.63 o 
   8   9   6        7.45       26.10     16.68 o 
   9   9   6       14.85       13.87     24.68 o 
  10   9   6        2.41      -13.12     13.12 o 
  11   9   6        0.47        2.48     15.08 o 
  -8  10   6      162.81      157.46     42.59 o 
  -7  10   6       33.66       31.26     27.57 o 
  -6  10   6      103.01       87.55     32.76 o 
  -5  10   6      101.29       93.35     36.18 o 
  -4  10   6        2.31        6.59     27.49 o 
  -3  10   6        7.72       45.58     29.33 o 
  -2  10   6       19.19       45.09     16.43 o 
  -1  10   6        6.66        7.58     14.52 o 
   0  10   6       15.46       37.28     16.10 o 
   1  10   6      164.79      132.50     21.31 o 
   2  10   6      229.85      226.95     37.33 o 
   3  10   6       81.25       48.33     21.14 o 
   4  10   6      225.43      216.46     30.63 o 
 -29   1   7       41.33       29.78     10.47 o 
 -28   1   7        0.62       -1.45     11.95 o 
 -27   1   7       11.12       24.56     10.39 o 
 -26   1   7        7.51        3.97      9.60 o 
 -25   1   7        0.00       -3.68      8.50 o 
 -24   1   7        2.10        3.90      8.18 o 
 -23   1   7      174.20      138.57     12.09 o 
 -22   1   7       95.03      102.85     12.11 o 
 -21   1   7      268.14      252.62     19.60 o 
 -20   1   7      563.52      497.52     26.98 o 
 -19   1   7      603.12      535.17     18.08 o 
 -18   1   7       34.17       31.80      8.31 o 
 -17   1   7      450.13      435.28     14.30 o 
 -16   1   7       17.75       24.74      6.83 o 
 -15   1   7       82.13       70.23      6.47 o 
 -14   1   7       88.54       85.35      6.30 o 
 -13   1   7      125.43      114.96      6.64 o 
 -12   1   7      520.00      518.68     12.84 o 
 -11   1   7      751.68      660.37     13.31 o 
 -10   1   7       17.56        4.77      3.57 o 
  -9   1   7     1393.43     1441.90     18.23 o 
  -8   1   7      283.26      312.46      7.80 o 
  -7   1   7      226.72      246.70      6.98 o 
  -6   1   7      277.72      271.76      8.92 o 
  -5   1   7       24.37       26.79      3.59 o 
  -4   1   7      968.39      973.02     13.62 o 
  -3   1   7      496.93      493.67      9.29 o 
  -2   1   7        0.02        0.96      2.97 o 
  -1   1   7     1354.84     1410.30     17.42 o 
   0   1   7      585.42      563.00     10.22 o 
   1   1   7      104.34       86.68      4.89 o 
   2   1   7      559.41      506.79     10.97 o 
   3   1   7      492.30      529.57     11.27 o 
   4   1   7       39.09       44.73      4.85 o 
   5   1   7      177.17      171.19      7.32 o 
   6   1   7        4.01        8.83      4.12 o 
   7   1   7       47.36       37.46      5.01 o 
   8   1   7      576.43      567.68     12.77 o 
   9   1   7       75.48       67.69      6.01 o 
  10   1   7      102.38      110.77      7.11 o 
  11   1   7        9.28       13.12      4.36 o 
  12   1   7       10.69        3.16      5.09 o 
  13   1   7      511.88      481.95     14.00 o 
  14   1   7        4.91        4.66      5.35 o 
  15   1   7        8.30        4.89      5.85 o 
  16   1   7       23.31       19.96      7.05 o 
  17   1   7       28.02       18.64      7.10 o 
  18   1   7       69.90       41.41      9.37 o 
  19   1   7       60.54       72.37     12.34 o 
  20   1   7       11.07       15.35     10.71 o 
  21   1   7       82.67       63.65     12.77 o 
  22   1   7       17.30       25.79     11.21 o 
  23   1   7        0.23        6.09     11.22 o 
  24   1   7       30.59       27.18     12.42 o 
 -29   2   7       16.44       21.37     16.29 o 
 -28   2   7       31.82       18.73     30.96 o 
 -27   2   7       23.11       24.94     25.55 o 
 -26   2   7       11.66       17.99     16.77 o 
 -25   2   7        0.05      -10.34     13.96 o 
 -24   2   7       30.92       37.31     13.84 o 
 -23   2   7       90.51       78.44     22.49 o 
 -22   2   7       98.25       80.25     13.51 o 
 -21   2   7        2.84       -9.28      9.28 o 
 -20   2   7       21.01       39.84     11.41 o 
 -19   2   7      219.24      217.12     14.07 o 
 -18   2   7      136.36      147.55     12.35 o 
 -17   2   7      288.51      279.60     14.74 o 
 -16   2   7     1211.65     1105.35     27.18 o 
 -15   2   7      197.22      209.78     15.06 o 
 -14   2   7       10.58       13.26      7.97 o 
 -13   2   7       61.09       70.92      9.79 o 
 -12   2   7      207.07      224.41     10.27 o 
 -11   2   7        1.25       -1.06      4.57 o 
 -10   2   7       24.08       36.80      6.41 o 
  -9   2   7       38.70       21.36      5.84 o 
  -8   2   7      767.26      808.23     17.84 o 
  -7   2   7      276.52      303.91     11.18 o 
  -6   2   7      839.88      976.64     19.35 o 
  -5   2   7      479.27      481.48     13.84 o 
  -4   2   7        0.00       -1.49      4.36 o 
  -3   2   7       16.89       13.06      4.68 o 
  -2   2   7      936.55      920.66     18.46 o 
  -1   2   7       85.25       97.79      7.31 o 
   0   2   7      553.58      529.50     13.79 o 
   1   2   7       20.36       35.88      4.93 o 
   2   2   7     1923.58     1948.87     26.65 o 
   3   2   7      586.28      556.91     10.90 o 
   4   2   7     1112.84     1144.05     16.28 o 
   5   2   7      229.84      202.21      6.92 o 
   6   2   7       58.94       56.22      6.66 o 
   7   2   7      449.99      448.78     10.99 o 
   8   2   7       13.04        8.60      4.69 o 
   9   2   7      959.59      892.52     19.12 o 
  10   2   7      579.33      498.45     13.56 o 
  11   2   7      853.30      803.22     17.48 o 
  12   2   7      320.27      334.89     12.12 o 
  13   2   7      174.57      177.42     10.04 o 
  14   2   7     3694.09     3607.74     49.77 o 
  15   2   7       21.11       20.54      7.34 o 
  16   2   7       25.04       32.98      7.91 o 
  17   2   7       63.55       52.78     11.04 o 
  18   2   7        2.27        8.28      7.86 o 
  19   2   7      125.96      167.39     16.26 o 
  20   2   7        3.94        9.49     10.06 o 
  21   2   7      390.87      434.71     21.73 o 
  22   2   7      145.21      163.95     15.95 o 
  23   2   7       90.48      102.35     13.93 o 
  24   2   7       25.29       62.03     13.14 o 
 -28   3   7       98.75      112.79     22.64 o 
 -27   3   7       26.39       11.79     15.49 o 
 -26   3   7        7.82       14.53     15.48 o 
 -25   3   7      117.55       98.80     20.54 o 
 -24   3   7        0.61       -2.98     13.73 o 
 -23   3   7       83.41       86.21     18.72 o 
 -22   3   7       50.32       38.36     13.75 o 
 -21   3   7      329.05      278.17     23.83 o 
 -20   3   7        0.00       20.81      8.88 o 
 -19   3   7      237.64      205.02     14.39 o 
 -18   3   7       34.37       23.37      8.76 o 
 -17   3   7        5.35        6.40      7.77 o 
 -16   3   7      405.27      420.40     17.67 o 
 -15   3   7     1003.11      862.46     24.33 o 
 -14   3   7     1074.71     1037.31     25.88 o 
 -13   3   7      316.00      286.44     23.94 o 
 -12   3   7      375.74      390.84     13.60 o 
 -11   3   7      416.64      380.86     13.24 o 
 -10   3   7      113.01      125.33      8.79 o 
  -9   3   7       31.02       29.25      5.61 o 
  -8   3   7       16.76       -0.16      4.54 o 
  -7   3   7      327.58      339.83     16.13 o 
  -6   3   7      159.35      173.68     10.29 o 
  -5   3   7      195.90      185.95      9.49 o 
  -4   3   7     3109.98     3094.73     41.66 o 
  -3   3   7      144.41      164.99      9.20 o 
  -2   3   7       16.37       19.75      5.45 o 
  -1   3   7       24.40       34.96      5.93 o 
   0   3   7       32.37       34.24      5.30 o 
   1   3   7      178.35      151.15      8.25 o 
   2   3   7       49.53       50.39      5.99 o 
   3   3   7       82.25       90.34      7.20 o 
   4   3   7      181.01      200.90     13.11 o 
   5   3   7       25.29       17.29      5.21 o 
   6   3   7      130.69      146.57      8.11 o 
   7   3   7      543.74      512.82     15.38 o 
   8   3   7      828.18      809.48     21.46 o 
   9   3   7        0.76       -2.96      5.41 o 
  10   3   7     1073.37     1016.95     18.76 o 
  11   3   7       70.28       59.74      6.71 o 
  12   3   7        0.04        1.75      5.18 o 
  13   3   7      533.48      486.54     19.94 o 
  14   3   7      115.21      122.06     11.43 o 
  15   3   7       68.08       74.67      9.03 o 
  16   3   7        0.09        4.32      6.71 o 
  17   3   7       10.55        5.19      7.64 o 
  18   3   7        9.52       16.05     12.76 o 
  19   3   7       43.72       52.02     15.60 o 
  20   3   7        9.92       18.04     10.88 o 
  21   3   7       41.69       30.41     13.39 o 
  22   3   7      103.53       98.66     20.99 o 
  23   3   7       26.05       49.73     15.09 o 
 -27   4   7        1.39       -0.51     21.87 o 
 -26   4   7      137.03      155.11     22.77 o 
 -25   4   7      110.89      131.34     21.64 o 
 -24   4   7        0.36        1.74     14.49 o 
 -23   4   7       20.73       42.88     16.12 o 
 -22   4   7       38.08       52.78     13.50 o 
 -21   4   7       15.31       22.80     11.90 o 
 -20   4   7        0.03       -3.23      9.09 o 
 -19   4   7       13.39        6.09      9.47 o 
 -18   4   7      565.57      574.86     20.83 o 
 -17   4   7        1.58       10.36      7.85 o 
 -16   4   7     1298.37     1247.08     29.68 o 
 -15   4   7      145.95      162.58     12.46 o 
 -14   4   7     1135.89     1102.03     27.07 o 
 -13   4   7      250.33      220.05     13.41 o 
 -12   4   7       10.48       25.27      8.27 o 
 -11   4   7        0.98        5.62      5.43 o 
 -10   4   7        8.44        4.91      6.98 o 
  -9   4   7       60.22       62.22      7.54 o 
  -8   4   7        8.79       -0.36      4.97 o 
  -7   4   7      659.29      696.71     17.40 o 
  -6   4   7     1081.92     1101.90     22.05 o 
  -5   4   7       14.67       18.93      5.02 o 
  -4   4   7     1284.50     1306.91     26.08 o 
  -3   4   7      899.79      949.31     16.78 o 
  -2   4   7      232.30      258.00     10.31 o 
  -1   4   7        8.90       12.52      5.32 o 
   0   4   7       40.83       49.03      6.32 o 
   1   4   7        6.27        8.24      4.68 o 
   2   4   7       21.96       22.82      5.55 o 
   3   4   7       83.46       94.97      7.72 o 
   4   4   7       55.38       45.64      6.68 o 
   5   4   7      279.46      283.45     12.45 o 
   6   4   7        2.54       -0.12      5.46 o 
   7   4   7      861.37      828.87     24.05 o 
   8   4   7      945.94      821.61     26.67 o 
   9   4   7      317.01      301.73     14.31 o 
  10   4   7       61.44       54.48      8.33 o 
  11   4   7      249.71      224.54     17.58 o 
  12   4   7        8.28        2.54      7.23 o 
  13   4   7       24.99       14.30      8.25 o 
  14   4   7      182.53      190.76     15.06 o 
  15   4   7      597.28      573.62     27.14 o 
  16   4   7       65.59       62.18     11.36 o 
  17   4   7      524.64      489.11     40.31 o 
  18   4   7      370.22      367.73     29.96 o 
  19   4   7       14.34        0.08      9.53 o 
  20   4   7      107.28      130.95     15.87 o 
  21   4   7       23.43       -1.32     21.20 o 
  22   4   7        0.86        6.32     15.10 o 
 -25   5   7      108.09       85.71     23.18 o 
 -24   5   7      238.41      246.42     32.23 o 
 -23   5   7       91.66       71.69     18.35 o 
 -22   5   7        2.75      -16.47     16.47 o 
 -21   5   7        1.88      -12.52     12.52 o 
 -20   5   7      107.49      126.42     19.37 o 
 -19   5   7      149.82      179.20     38.60 o 
 -18   5   7      109.23       98.33     15.41 o 
 -17   5   7        3.38       12.07     11.34 o 
 -16   5   7      134.29      155.98     26.47 o 
 -15   5   7      497.05      544.50     22.88 o 
 -14   5   7       23.59       45.02      9.64 o 
 -13   5   7       60.13       68.23     13.31 o 
 -12   5   7      194.48      196.84     14.20 o 
 -11   5   7      241.37      263.21     15.31 o 
 -10   5   7      244.08      250.35     14.69 o 
  -9   5   7      333.43      332.06     24.72 o 
  -8   5   7       78.65       92.03      8.65 o 
  -7   5   7      521.51      511.96     16.27 o 
  -6   5   7       11.79       10.24      4.65 o 
  -5   5   7        4.50        0.27      5.04 o 
  -4   5   7        1.55       -0.74      4.61 o 
  -3   5   7       92.32       89.91      7.47 o 
  -2   5   7       86.60       81.07      6.97 o 
  -1   5   7       62.76       57.97      5.98 o 
   0   5   7       17.17       11.25      5.83 o 
   1   5   7       57.76       62.07     10.09 o 
   2   5   7       24.49       20.65      6.70 o 
   3   5   7        8.64       12.69      7.47 o 
   4   5   7      617.36      620.94     23.17 o 
   5   5   7      400.73      408.79     19.93 o 
   6   5   7      296.05      305.32     18.10 o 
   7   5   7       15.00       13.72      7.20 o 
   8   5   7      168.69      182.77     15.43 o 
   9   5   7       13.59       16.10     11.55 o 
  10   5   7       71.31       53.40     12.85 o 
  11   5   7       58.54       39.63     12.02 o 
  12   5   7       16.19       15.77     10.50 o 
  13   5   7       91.00       97.51     16.67 o 
  14   5   7       56.34       57.42     15.02 o 
  15   5   7       13.92       11.60     12.00 o 
  16   5   7      146.07      167.08     24.47 o 
  17   5   7       23.33       22.02     15.71 o 
  18   5   7        9.12       13.66     24.76 o 
  19   5   7      287.46      237.37     41.10 o 
  20   5   7       57.32       34.36     18.73 o 
  21   5   7        1.81       -4.22     17.03 o 
 -24   6   7       14.59       19.52     20.55 o 
 -23   6   7       54.16       31.04     15.89 o 
 -22   6   7       34.91       21.16     24.85 o 
 -21   6   7       41.45       21.43     34.56 o 
 -20   6   7        1.48      -15.52     16.95 o 
 -19   6   7      283.07      301.03     22.42 o 
 -18   6   7       81.72       74.91     14.84 o 
 -17   6   7       63.53       41.92     13.00 o 
 -16   6   7       54.87       45.49     13.04 o 
 -15   6   7      185.29      146.57     19.17 o 
 -14   6   7        4.61      -13.38     13.38 o 
 -13   6   7      630.50      608.54     30.66 o 
 -12   6   7        0.09        6.89     13.80 o 
 -11   6   7       19.58       20.25     11.12 o 
 -10   6   7      423.25      422.21     26.43 o 
  -9   6   7      147.11      183.36     19.02 o 
  -8   6   7        6.99        6.85      9.68 o 
  -7   6   7     1134.52     1144.75     28.50 o 
  -6   6   7      111.77      127.52     23.92 o 
  -5   6   7       30.63       35.37      8.02 o 
  -4   6   7       31.15       37.93      8.44 o 
  -3   6   7      172.36      179.21     13.24 o 
  -2   6   7       48.24       38.84      8.79 o 
  -1   6   7      183.05      174.50     14.15 o 
   0   6   7      136.80      155.35     14.59 o 
   1   6   7      300.93      324.46     24.65 o 
   2   6   7       38.29       39.06     10.05 o 
   3   6   7      104.42      107.09     12.99 o 
   4   6   7       12.24        9.42      8.30 o 
   5   6   7      217.73      219.86     17.30 o 
   6   6   7      447.47      450.03     33.65 o 
   7   6   7        1.03        9.14      8.20 o 
   8   6   7       21.93       14.51      8.95 o 
   9   6   7      268.37      242.65     22.96 o 
  10   6   7       74.98       40.06     15.98 o 
  11   6   7      168.03      167.99     32.52 o 
  12   6   7       17.45        5.37     10.78 o 
  13   6   7      134.67      141.81     22.85 o 
  14   6   7        9.13       21.97     16.11 o 
  15   6   7        6.18       -0.64     13.28 o 
  16   6   7        0.30        2.34     14.88 o 
  17   6   7      212.58      211.53     56.16 o 
  18   6   7      127.36       97.18     22.69 o 
  19   6   7      173.99      163.98     47.11 o 
 -21   7   7       90.76       86.06     36.44 o 
 -20   7   7       35.28       95.72     36.62 o 
 -19   7   7        9.54       43.38     28.19 o 
 -18   7   7      249.52      248.88     45.67 o 
 -17   7   7        3.59      -18.79     18.79 o 
 -16   7   7       59.42       36.27     24.59 o 
 -15   7   7       21.65       22.92     24.94 o 
 -14   7   7      139.92      118.11     34.25 o 
 -13   7   7       11.79       10.07     16.24 o 
 -12   7   7       55.73       87.23     22.79 o 
 -11   7   7       67.20       78.42     16.36 o 
 -10   7   7      117.86       97.85     17.36 o 
  -9   7   7      139.65      113.53     17.62 o 
  -8   7   7      113.43      108.58     17.64 o 
  -7   7   7      156.93      147.95     13.33 o 
  -6   7   7      143.26      150.45     17.12 o 
  -5   7   7       24.77       33.77      8.86 o 
  -4   7   7      207.48      206.39     15.03 o 
  -3   7   7       72.63       88.77     11.66 o 
  -2   7   7       28.41       15.73      9.08 o 
  -1   7   7        2.18        8.00      8.78 o 
   0   7   7        7.53        4.91      8.83 o 
   1   7   7      119.00      129.66     15.51 o 
   2   7   7       11.10       27.74     15.77 o 
   3   7   7       27.62       40.62     11.45 o 
   4   7   7       20.96       12.08      9.79 o 
   5   7   7       73.12       73.25     12.68 o 
   6   7   7        1.08        3.92      8.38 o 
   7   7   7       13.38        6.04     11.02 o 
   8   7   7       16.61        9.39     33.85 o 
   9   7   7       23.94       14.38     14.35 o 
  10   7   7        5.52       14.82     15.81 o 
  11   7   7        3.82       13.29     15.18 o 
  12   7   7       15.31       15.63     16.45 o 
  13   7   7      103.57       65.79     19.58 o 
  14   7   7        4.88       10.98     20.20 o 
  15   7   7        1.83       10.22     15.78 o 
  16   7   7        0.48      -14.14     14.14 o 
  17   7   7       85.05       65.92     20.03 o 
 -18   8   7       14.92      -22.31     22.31 o 
 -17   8   7        1.12       12.38     27.75 o 
 -16   8   7        0.01      -22.74     22.74 o 
 -15   8   7       93.83       48.21     33.90 o 
 -14   8   7      248.81      220.51     45.23 o 
 -13   8   7       31.07       31.09     29.95 o 
 -12   8   7      144.46      151.84     39.43 o 
 -11   8   7      491.98      586.18     60.51 o 
 -10   8   7       44.08       18.37     28.41 o 
  -9   8   7       11.90       11.25     24.41 o 
  -8   8   7      243.56      273.27     26.91 o 
  -7   8   7       23.38       12.91     13.22 o 
  -6   8   7        1.03       -2.88      9.01 o 
  -5   8   7       11.31        1.27     11.84 o 
  -4   8   7       14.62       29.80     10.88 o 
  -3   8   7        9.29       24.23     10.83 o 
  -2   8   7       90.85      112.49     15.29 o 
  -1   8   7      132.15      148.71     17.27 o 
   0   8   7       37.92       38.91     12.27 o 
   1   8   7      204.53      207.02     19.79 o 
   2   8   7       59.02       33.07     13.61 o 
   3   8   7        0.01        4.62     12.94 o 
   4   8   7       13.61       -1.89     11.47 o 
   5   8   7        0.75        6.91     16.22 o 
   6   8   7        0.18       27.43     15.80 o 
   7   8   7        7.54       -5.47     14.22 o 
   8   8   7       10.13       35.31     16.57 o 
   9   8   7        1.37       -9.09     14.48 o 
  10   8   7        0.47        8.31     15.13 o 
  11   8   7       14.03        5.67     14.75 o 
  12   8   7       64.68       82.81     20.82 o 
  13   8   7        2.98       16.95     16.91 o 
  14   8   7        0.53       -3.89     15.73 o 
 -14   9   7        9.67       -3.25     25.73 o 
 -13   9   7        7.21      -19.93     19.93 o 
 -12   9   7      103.21      115.74     39.52 o 
 -11   9   7       55.03       57.26     34.34 o 
 -10   9   7       19.98       28.10     29.95 o 
  -9   9   7      214.99      178.80     42.86 o 
  -8   9   7      319.53      296.38     49.18 o 
  -7   9   7       27.99       24.76     26.78 o 
  -6   9   7       13.62        5.97     26.08 o 
  -5   9   7        1.62       51.64     30.38 o 
  -4   9   7        5.76        7.35     12.10 o 
  -3   9   7        0.90        9.79     12.46 o 
  -2   9   7        0.50       -6.89     12.45 o 
  -1   9   7       34.15       25.36     14.55 o 
   0   9   7       69.30       57.63     20.61 o 
   1   9   7        1.87        7.18     13.79 o 
   2   9   7       36.60       26.30     20.85 o 
   3   9   7       25.71       20.65     13.26 o 
   4   9   7        1.72       -6.03     14.79 o 
   5   9   7        1.91       -9.70     13.68 o 
   6   9   7       20.98       31.78     26.04 o 
   7   9   7        0.81        3.34     27.53 o 
   8   9   7        0.33       -5.49     15.08 o 
   9   9   7        7.80        5.92     26.96 o 
  -4  10   7        0.21        9.13     26.61 o 
  -3  10   7        6.60       14.31     27.84 o 
  -2  10   7       68.36       88.43     19.29 o 
  -1  10   7       63.82       51.78     19.18 o 
   0  10   7       50.12       56.82     32.14 o 
 -29   0   8        3.25       27.14     15.98 o 
 -28   0   8       46.81       86.06     20.64 o 
 -27   0   8        1.97       35.65     16.69 o 
 -26   0   8      121.41      132.08     23.45 o 
 -25   0   8      103.19      117.79     19.77 o 
 -24   0   8      168.40      159.57     45.97 o 
 -23   0   8      346.72      348.66     31.44 o 
 -22   0   8       72.08       52.03     18.39 o 
 -21   0   8      127.65      127.68     15.77 o 
 -20   0   8      198.67      182.42     16.72 o 
 -19   0   8       56.04       66.58     12.48 o 
 -18   0   8       97.73       88.76     12.80 o 
 -17   0   8       60.33       49.59      9.91 o 
 -16   0   8       28.81       20.66      7.33 o 
 -15   0   8       56.47       32.65      8.78 o 
 -14   0   8     1608.97     1443.63     31.75 o 
 -13   0   8       53.52       14.86      7.47 o 
 -12   0   8      277.06      289.68     15.58 o 
 -11   0   8      181.86      257.16     13.33 o 
 -10   0   8       16.94        5.09      6.61 o 
  -9   0   8      229.48      208.89     11.78 o 
  -8   0   8       28.12       40.34      7.47 o 
  -7   0   8      421.45      458.60     25.67 o 
  -6   0   8      188.54      196.38     11.07 o 
  -5   0   8      586.85      538.62     17.05 o 
  -4   0   8      475.00      461.28     20.34 o 
  -3   0   8       45.83       29.80     10.77 o 
  -2   0   8     1341.33     1216.33     26.14 o 
  -1   0   8     3107.26     3015.52     48.29 o 
   0   0   8      506.05      582.88     22.50 o 
   1   0   8      938.92      922.14     24.73 o 
   2   0   8      259.71      288.49     13.35 o 
   3   0   8      208.62      261.14     12.88 o 
   4   0   8      126.71      105.26      9.81 o 
   5   0   8      123.96      117.02     10.27 o 
   6   0   8       78.67       62.64      8.56 o 
   7   0   8       22.87       17.00      6.87 o 
   8   0   8      272.93      239.13     13.56 o 
   9   0   8       40.87       41.99      8.10 o 
  10   0   8     4141.36     3841.23     62.09 o 
  11   0   8      635.92      590.46     20.47 o 
  12   0   8     2294.20     2160.12     54.82 o 
  13   0   8       50.90       69.03     11.91 o 
  14   0   8       10.44       -6.85      7.97 o 
  15   0   8      468.32      498.38     29.30 o 
  16   0   8      125.56      126.12     15.25 o 
  17   0   8      168.28      187.28     21.97 o 
  18   0   8       38.95       25.25     35.35 o 
  19   0   8       95.38      112.27     20.78 o 
  20   0   8      374.64      445.31     61.69 o 
  21   0   8      175.89      209.43     25.64 o 
  22   0   8      730.53      821.43     42.46 o 
  23   0   8      213.20      221.20     33.50 o 
 -29   1   8       78.36       90.84     22.22 o 
 -28   1   8      216.82      251.03     17.35 o 
 -27   1   8       68.42       96.37     13.38 o 
 -26   1   8       19.05       27.02     10.40 o 
 -25   1   8       45.75       69.82     11.94 o 
 -24   1   8        7.32       -5.01      7.92 o 
 -23   1   8       29.96       32.07      9.05 o 
 -22   1   8       31.19       42.00      8.88 o 
 -21   1   8        7.49       -8.15      8.15 o 
 -20   1   8      469.08      434.81     25.22 o 
 -19   1   8      780.51      732.69     20.96 o 
 -18   1   8     1012.00      926.72     21.17 o 
 -17   1   8      719.79      712.91     18.22 o 
 -16   1   8      384.35      373.64     12.80 o 
 -15   1   8      759.31      748.37     15.51 o 
 -14   1   8       18.07       18.00      5.55 o 
 -13   1   8      200.80      191.21      8.49 o 
 -12   1   8       54.27       59.48      6.77 o 
 -11   1   8      128.76      129.64      7.21 o 
 -10   1   8      347.79      332.23     10.09 o 
  -9   1   8        0.33       -2.33      3.99 o 
  -8   1   8      471.05      498.32     10.36 o 
  -7   1   8        1.07        0.68      3.27 o 
  -6   1   8       46.01       50.97      4.85 o 
  -5   1   8       10.98       32.30      4.35 o 
  -4   1   8      431.03      453.17      9.66 o 
  -3   1   8     2857.67     2753.84     29.04 o 
  -2   1   8      134.82      175.98      6.59 o 
  -1   1   8      182.43      199.41      7.01 o 
   0   1   8      719.76      715.61     12.37 o 
   1   1   8       23.78       29.59      4.31 o 
   2   1   8      128.56      108.57      6.59 o 
   3   1   8      218.03      198.93      8.20 o 
   4   1   8      324.53      337.99     11.14 o 
   5   1   8        5.02       11.22      4.18 o 
   6   1   8      138.49      132.55      8.13 o 
   7   1   8       13.23       14.39      4.62 o 
   8   1   8     1428.96     1391.78     21.79 o 
   9   1   8      879.98      856.29     16.78 o 
  10   1   8      174.43      174.63      9.86 o 
  11   1   8      357.50      368.38     12.94 o 
  12   1   8       59.39       47.01      6.78 o 
  13   1   8       26.82       20.03      5.68 o 
  14   1   8      874.14      876.90     21.15 o 
  15   1   8        9.30       13.23      6.81 o 
  16   1   8       16.23        7.91      7.51 o 
  17   1   8       54.56       39.37      9.37 o 
  18   1   8       21.82       13.47      8.02 o 
  19   1   8       29.74       32.54     12.47 o 
  20   1   8       54.28       79.46     13.25 o 
  21   1   8        0.09       -3.79     10.41 o 
  22   1   8       60.41       58.18     13.35 o 
  23   1   8       37.25       43.82     12.90 o 
 -28   2   8       92.17      108.89     35.61 o 
 -27   2   8        7.94       12.89     15.81 o 
 -26   2   8       42.16       40.37     17.55 o 
 -25   2   8       11.51       46.47     16.94 o 
 -24   2   8        1.54      -13.79     13.79 o 
 -23   2   8        2.41        5.53     10.62 o 
 -22   2   8        0.13       12.28     10.78 o 
 -21   2   8       85.02       90.92     13.93 o 
 -20   2   8      136.07      132.83     14.92 o 
 -19   2   8        0.00       10.94      7.99 o 
 -18   2   8      444.92      434.54     18.66 o 
 -17   2   8       80.98       76.68     10.72 o 
 -16   2   8        9.83        7.12      7.45 o 
 -15   2   8      487.17      426.26     17.67 o 
 -14   2   8       66.99       47.25      8.19 o 
 -13   2   8      112.00      105.90      8.51 o 
 -12   2   8      162.71      156.49      9.22 o 
 -11   2   8       67.13       67.04      8.52 o 
 -10   2   8       10.97       10.51      6.03 o 
  -9   2   8       49.71       41.43      6.86 o 
  -8   2   8      564.31      607.95     16.18 o 
  -7   2   8      112.84      165.81      9.76 o 
  -6   2   8      731.85      698.45     17.25 o 
  -5   2   8     1466.10     1385.90     22.19 o 
  -4   2   8       44.45       39.85      5.72 o 
  -3   2   8      741.41      763.99     15.76 o 
  -2   2   8        4.43        4.83      4.42 o 
  -1   2   8        1.57       -0.20      3.86 o 
   0   2   8     1015.93      956.65     25.06 o 
   1   2   8        9.15        4.20      4.46 o 
   2   2   8      595.33      627.86     11.81 o 
   3   2   8      262.47      299.16      7.87 o 
   4   2   8        0.55        0.75      3.46 o 
   5   2   8       35.61       35.25      5.94 o 
   6   2   8        3.14        1.06      4.59 o 
   7   2   8      431.31      361.64     11.65 o 
   8   2   8        0.64        3.75      5.47 o 
   9   2   8      608.75      537.02     15.71 o 
  10   2   8      234.83      217.44     12.42 o 
  11   2   8      587.45      554.77     18.16 o 
  12   2   8       96.42      110.31      9.58 o 
  13   2   8      731.12      739.59     19.45 o 
  14   2   8      323.61      336.84     16.08 o 
  15   2   8      214.99      208.92     17.26 o 
  16   2   8        5.32       11.21      8.56 o 
  17   2   8       41.50       22.58     10.08 o 
  18   2   8       87.47       99.31     12.98 o 
  19   2   8       32.61       47.65     11.01 o 
  20   2   8        2.64        0.62     15.71 o 
  21   2   8       64.54       93.59     16.27 o 
  22   2   8        7.14       -2.07     17.00 o 
  23   2   8      309.02      303.22     22.28 o 
 -27   3   8       30.14       22.71     16.67 o 
 -26   3   8       22.68       31.18     18.31 o 
 -25   3   8       49.29       55.72     18.17 o 
 -24   3   8       93.32      132.93     33.77 o 
 -23   3   8       73.07       92.13     19.20 o 
 -22   3   8      141.17      116.56     20.48 o 
 -21   3   8      257.13      272.19     33.77 o 
 -20   3   8       29.42       27.90      9.61 o 
 -19   3   8       55.00       44.94     13.39 o 
 -18   3   8       21.21       34.15      9.40 o 
 -17   3   8        2.13        4.32      7.85 o 
 -16   3   8      618.64      596.50     20.90 o 
 -15   3   8      591.00      578.42     22.58 o 
 -14   3   8       23.08       24.41      8.54 o 
 -13   3   8      246.03      229.95     14.57 o 
 -12   3   8      340.62      310.48     13.00 o 
 -11   3   8      232.16      223.16     10.48 o 
 -10   3   8      229.13      196.15      9.83 o 
  -9   3   8      203.44      197.12      9.88 o 
  -8   3   8       53.51       39.89      6.97 o 
  -7   3   8      207.71      197.52     10.60 o 
  -6   3   8       74.71       58.16      7.46 o 
  -5   3   8      131.77      143.86      9.47 o 
  -4   3   8        9.73       18.25      5.75 o 
  -3   3   8      251.40      269.08     11.64 o 
  -2   3   8      207.53      207.77     10.73 o 
  -1   3   8      280.75      298.07     12.17 o 
   0   3   8      146.67      156.96      9.74 o 
   1   3   8      606.88      580.08     16.06 o 
   2   3   8       18.26       15.33      6.04 o 
   3   3   8        1.20        3.26      5.18 o 
   4   3   8       13.48        8.03      5.48 o 
   5   3   8     1235.53     1212.41     23.72 o 
   6   3   8      240.81      253.78     12.28 o 
   7   3   8      195.89      190.79     11.19 o 
   8   3   8        2.32       -2.55      5.19 o 
   9   3   8       63.62       40.65      7.76 o 
  10   3   8        2.08        0.74      5.84 o 
  11   3   8       13.84        4.82      5.34 o 
  12   3   8        6.54       -2.89      5.59 o 
  13   3   8       13.30        4.98      7.53 o 
  14   3   8       67.94       72.19      9.43 o 
  15   3   8       97.80       77.53     10.07 o 
  16   3   8        0.60       -2.11      8.47 o 
  17   3   8      216.39      235.88     15.48 o 
  18   3   8        0.69        9.13      9.21 o 
  19   3   8       43.03       54.48     12.45 o 
  20   3   8       32.51       25.56     11.36 o 
  21   3   8       96.18      110.45     17.16 o 
  22   3   8       36.33       40.71     13.78 o 
 -26   4   8        6.28       14.24     18.57 o 
 -25   4   8        0.15        3.94     16.14 o 
 -24   4   8       28.09        3.82     15.37 o 
 -23   4   8        0.78      -13.44     13.44 o 
 -22   4   8      104.78      115.54     29.24 o 
 -21   4   8        3.72        5.57     11.13 o 
 -20   4   8        7.82        6.42     10.07 o 
 -19   4   8       15.58       25.79      9.07 o 
 -18   4   8       19.66       10.32      8.37 o 
 -17   4   8      396.11      368.04     18.06 o 
 -16   4   8      153.88      140.57     12.88 o 
 -15   4   8      394.88      431.72     22.80 o 
 -14   4   8      122.99      134.95     12.11 o 
 -13   4   8       33.71       33.98      8.56 o 
 -12   4   8        2.14        0.42      6.92 o 
 -11   4   8      111.12      122.79      9.55 o 
 -10   4   8       73.58       73.08      8.23 o 
  -9   4   8      525.57      480.84     16.85 o 
  -8   4   8      562.50      535.61     16.21 o 
  -7   4   8        0.00        0.84      5.42 o 
  -6   4   8     1261.60     1221.47     21.92 o 
  -5   4   8      262.06      295.71     13.18 o 
  -4   4   8      585.43      577.27     16.46 o 
  -3   4   8      492.94      518.00     15.67 o 
  -2   4   8      366.85      374.85     13.74 o 
  -1   4   8        0.59       -1.62      5.12 o 
   0   4   8       35.62       36.18      6.41 o 
   1   4   8       22.17       25.21      6.37 o 
   2   4   8      102.10      106.07      8.51 o 
   3   4   8     1385.81     1322.77     23.75 o 
   4   4   8      159.10      135.08     11.03 o 
   5   4   8      720.51      721.62     18.97 o 
   6   4   8       28.49       15.35      8.54 o 
   7   4   8      111.74       74.94      9.10 o 
   8   4   8       64.71       36.05      7.81 o 
   9   4   8        0.39        7.92      8.87 o 
  10   4   8        5.23       15.51      7.26 o 
  11   4   8        0.02        0.58      6.96 o 
  12   4   8       10.46       11.36      8.23 o 
  13   4   8       27.29       11.59      8.88 o 
  14   4   8      634.11      661.41     25.04 o 
  15   4   8     1218.52     1346.53     46.22 o 
  16   4   8      259.47      240.40     17.34 o 
  17   4   8        2.19       16.54     10.16 o 
  18   4   8      198.70      207.14     21.24 o 
  19   4   8        9.54       11.79     12.81 o 
  20   4   8        0.35       10.60     12.83 o 
  21   4   8       17.58       18.94     13.46 o 
 -25   5   8       13.91       58.14     21.43 o 
 -24   5   8       32.10      -11.15     16.86 o 
 -23   5   8       97.47       96.50     19.72 o 
 -22   5   8        8.87       14.72     15.23 o 
 -21   5   8       53.89       49.69     17.26 o 
 -20   5   8       22.31       20.97     14.85 o 
 -19   5   8        3.99       15.70     20.81 o 
 -18   5   8        0.52        8.48     11.32 o 
 -17   5   8      150.45      190.22     20.10 o 
 -16   5   8        0.63        3.39     10.82 o 
 -15   5   8       20.63       39.34     16.10 o 
 -14   5   8      332.97      341.78     18.88 o 
 -13   5   8      675.99      703.52     25.24 o 
 -12   5   8      431.01      441.38     20.24 o 
 -11   5   8      224.29      255.78     16.10 o 
 -10   5   8      591.87      594.00     18.84 o 
  -9   5   8       23.32       24.03      6.80 o 
  -8   5   8        2.98        4.55      6.66 o 
  -7   5   8       76.75       79.34      9.40 o 
  -6   5   8        8.90       12.81      6.34 o 
  -5   5   8      270.68      297.54     20.63 o 
  -4   5   8      103.00      106.00      8.91 o 
  -3   5   8     1221.62     1279.06     33.79 o 
  -2   5   8      326.91      339.41     13.90 o 
  -1   5   8      366.29      352.80     13.06 o 
   0   5   8      122.64      138.47      9.74 o 
   1   5   8       39.64       40.62      5.74 o 
   2   5   8      123.72      100.16      9.06 o 
   3   5   8        2.20        0.13      5.70 o 
   4   5   8      167.34      159.51     10.87 o 
   5   5   8        0.20       -5.22      5.27 o 
   6   5   8      141.31      128.13      9.80 o 
   7   5   8       10.93       19.12      7.02 o 
   8   5   8       56.77       41.37     11.91 o 
   9   5   8        6.85       11.88      6.18 o 
  10   5   8       24.16       20.99      7.64 o 
  11   5   8       42.95       44.37      8.32 o 
  12   5   8        8.39        8.38      6.89 o 
  13   5   8       62.10       42.18     14.17 o 
  14   5   8        5.98       17.20     13.14 o 
  15   5   8        9.83        7.53     14.19 o 
  16   5   8       15.47       26.93     17.54 o 
  17   5   8       10.55        1.03     14.28 o 
  18   5   8       56.00       33.53     19.50 o 
  19   5   8        3.60        4.15     16.45 o 
  20   5   8       11.37       -3.77     17.03 o 
 -23   6   8       10.43       14.19     15.55 o 
 -22   6   8       18.34       11.51     15.16 o 
 -21   6   8       36.68       22.47     15.29 o 
 -20   6   8        0.12       15.53     14.97 o 
 -19   6   8      198.57      184.86     20.18 o 
 -18   6   8      149.53      146.73     22.57 o 
 -17   6   8      138.48      131.72     17.12 o 
 -16   6   8       51.50       55.09     13.77 o 
 -15   6   8      373.70      361.10     20.50 o 
 -14   6   8      506.30      518.04     49.47 o 
 -13   6   8      314.84      306.80     17.48 o 
 -12   6   8      116.64      125.56     11.38 o 
 -11   6   8       53.76       67.48      9.75 o 
 -10   6   8      732.66      776.04     34.95 o 
  -9   6   8      427.46      412.73     29.64 o 
  -8   6   8      372.73      411.73     21.04 o 
  -7   6   8      174.34      168.92     15.96 o 
  -6   6   8      710.80      742.71     23.58 o 
  -5   6   8        4.02        5.10      6.88 o 
  -4   6   8       33.14       30.58      8.50 o 
  -3   6   8       21.90       19.19      8.14 o 
  -2   6   8      209.37      224.56     14.96 o 
  -1   6   8       44.47       73.98     11.90 o 
   0   6   8      273.82      275.42     20.14 o 
   1   6   8      100.52      131.95     14.28 o 
   2   6   8      293.63      235.26     20.30 o 
   3   6   8      341.36      337.51     23.93 o 
   4   6   8       33.66       23.38      9.91 o 
   5   6   8      277.28      254.43     18.75 o 
   6   6   8      650.63      591.32     32.85 o 
   7   6   8       50.13       48.22     10.97 o 
   8   6   8      178.91      209.15     18.11 o 
   9   6   8       57.02       59.07     14.62 o 
  10   6   8       55.87       36.14     13.61 o 
  11   6   8       11.29       19.85     14.81 o 
  12   6   8        6.37       -8.92     12.57 o 
  13   6   8       60.53       71.73     19.76 o 
  14   6   8      176.01      183.12     56.16 o 
  15   6   8      223.65      188.24     33.46 o 
  16   6   8      180.80      129.91     24.28 o 
  17   6   8       13.74       14.08     31.35 o 
  18   6   8      585.64      592.51     61.91 o 
 -21   7   8        0.03       19.23     29.86 o 
 -20   7   8        5.27       -5.09     25.82 o 
 -19   7   8        5.72       -5.62     27.66 o 
 -18   7   8       12.99       25.38     30.30 o 
 -17   7   8      217.05      148.76     39.52 o 
 -16   7   8       16.63       20.37     26.61 o 
 -15   7   8       34.43        5.36     23.89 o 
 -14   7   8       88.91      147.01     36.80 o 
 -13   7   8        6.27       -5.09     20.55 o 
 -12   7   8        0.62       14.00     11.62 o 
 -11   7   8        0.80       20.09     13.57 o 
 -10   7   8      274.46      302.33     34.01 o 
  -9   7   8       30.56       26.68     13.24 o 
  -8   7   8      596.99      598.42     32.52 o 
  -7   7   8     1755.39     1832.14     40.31 o 
  -6   7   8      462.77      457.79     21.51 o 
  -5   7   8      127.26      109.12     12.71 o 
  -4   7   8      270.94      232.38     21.88 o 
  -3   7   8       45.77       58.08     11.97 o 
  -2   7   8        0.68        3.70      9.94 o 
  -1   7   8        1.40        1.31      9.61 o 
   0   7   8        1.20        6.10      9.33 o 
   1   7   8      109.59      125.29     15.61 o 
   2   7   8       75.11       82.63     18.03 o 
   3   7   8      111.50      108.77     14.96 o 
   4   7   8       84.59       84.01     14.15 o 
   5   7   8       80.01       77.02     14.19 o 
   6   7   8        2.11       -5.53     10.30 o 
   7   7   8       23.70       23.59     16.21 o 
   8   7   8       10.28       15.34     14.14 o 
   9   7   8        0.01       23.94     15.98 o 
  10   7   8        8.34       -0.06     14.38 o 
  11   7   8        9.57        6.33     15.19 o 
  12   7   8        9.52       12.65     16.22 o 
  13   7   8      168.82      130.22     25.04 o 
  14   7   8       98.12       77.61     22.44 o 
  15   7   8       10.45       17.83     16.10 o 
 -17   8   8        0.09      -10.54     25.03 o 
 -16   8   8        0.44       27.66     27.40 o 
 -15   8   8       63.79       47.33     31.44 o 
 -14   8   8       58.30       85.01     36.62 o 
 -13   8   8      149.16      253.44     47.51 o 
 -12   8   8      578.13      535.34     60.59 o 
 -11   8   8      309.13      309.29     49.53 o 
 -10   8   8      256.83      230.52     45.40 o 
  -9   8   8      954.71      935.98     42.28 o 
  -8   8   8       50.21       56.18     16.43 o 
  -7   8   8        4.77       -1.53     13.97 o 
  -6   8   8       68.53       76.87     15.73 o 
  -5   8   8       86.85      102.35     14.65 o 
  -4   8   8        0.88        4.82      9.70 o 
  -3   8   8       23.40       42.37     13.92 o 
  -2   8   8        3.59       29.78     13.03 o 
  -1   8   8       92.81       94.28     20.38 o 
   0   8   8      133.18      149.95     19.64 o 
   1   8   8      573.96      525.79     37.84 o 
   2   8   8      305.44      291.07     24.64 o 
   3   8   8       71.68       75.55     27.48 o 
   4   8   8       16.98       11.84     12.38 o 
   5   8   8        5.33       14.94     12.51 o 
   6   8   8        6.76        4.40     15.39 o 
   7   8   8       35.21       22.76     16.27 o 
   8   8   8       46.63       29.60     18.20 o 
   9   8   8      115.18       78.95     21.17 o 
  10   8   8       62.01       58.81     26.08 o 
  11   8   8      381.44      428.91    141.78 o 
  12   8   8      170.44      177.22     27.93 o 
 -12   9   8        0.75      -22.31     22.66 o 
 -11   9   8       60.35       45.40     31.00 o 
 -10   9   8      349.93      384.91     55.94 o 
  -9   9   8      270.12      271.71     47.51 o 
  -8   9   8       82.75      106.70     37.23 o 
  -7   9   8      335.74      249.05     46.37 o 
  -6   9   8      203.42      218.40     45.67 o 
  -5   9   8       53.66       77.72     33.72 o 
  -4   9   8      179.11      177.97     21.57 o 
  -3   9   8        0.11      -10.49     10.49 o 
  -2   9   8       10.46        1.12     13.58 o 
  -1   9   8        0.28       -1.84     20.51 o 
   0   9   8       14.31       17.45     13.95 o 
   1   9   8       44.30       45.44     16.46 o 
   2   9   8        0.34       31.47     15.34 o 
   3   9   8       23.66       13.87     13.65 o 
   4   9   8       26.05       24.67     18.22 o 
   5   9   8       19.43       18.68     16.49 o 
   6   9   8        0.32       24.19     18.19 o 
   7   9   8       41.88       24.85     19.27 o 
 -28   1   9       14.49       50.22     25.73 o 
 -27   1   9       61.57       61.64     11.30 o 
 -26   1   9        3.41        6.17      9.13 o 
 -25   1   9       13.98       16.67      9.62 o 
 -24   1   9        2.17        7.67     14.23 o 
 -23   1   9       35.31       33.64     10.83 o 
 -22   1   9       16.41       17.03      9.29 o 
 -21   1   9       17.70       15.44      8.00 o 
 -20   1   9        0.21       -4.66      7.16 o 
 -19   1   9       22.08       19.88      7.83 o 
 -18   1   9      215.09      209.75     17.91 o 
 -17   1   9        4.34        1.36      5.48 o 
 -16   1   9      213.41      191.59     12.01 o 
 -15   1   9       81.52       73.65      6.91 o 
 -14   1   9       46.95       54.97      7.03 o 
 -13   1   9        0.68        4.50      7.19 o 
 -12   1   9       26.45       27.48      6.25 o 
 -11   1   9        5.20        8.63      5.44 o 
 -10   1   9       43.89       33.92      5.65 o 
  -9   1   9       55.27       32.78      5.55 o 
  -8   1   9       17.91       10.78      4.80 o 
  -7   1   9        0.07        1.08      4.35 o 
  -6   1   9       16.05       19.04      5.00 o 
  -5   1   9      485.24      460.09     11.74 o 
  -4   1   9        9.58        8.57      4.62 o 
  -3   1   9      150.46      146.70      7.55 o 
  -2   1   9     1130.69     1076.02     17.94 o 
  -1   1   9      399.24      377.30     10.93 o 
   0   1   9      195.85      207.45      8.81 o 
   1   1   9      310.52      306.78     10.27 o 
   2   1   9       79.57       72.61      6.55 o 
   3   1   9        1.37        5.84      4.52 o 
   4   1   9        6.38       -2.94      6.49 o 
   5   1   9        4.34        2.57      4.71 o 
   6   1   9      573.08      498.80     13.15 o 
   7   1   9       49.87       46.05      6.05 o 
   8   1   9      108.59      102.21      7.71 o 
   9   1   9      567.48      554.65     15.28 o 
  10   1   9        0.63        3.05      5.43 o 
  11   1   9       84.02       74.18      7.94 o 
  12   1   9       51.16       58.88      7.84 o 
  13   1   9       48.24       46.79      8.25 o 
  14   1   9        3.96        9.22      6.14 o 
  15   1   9        6.61       12.48      7.13 o 
  16   1   9        3.15        0.55      8.02 o 
  17   1   9       32.52       37.31     10.16 o 
  18   1   9       11.17       17.54     10.83 o 
  19   1   9        0.00        4.55     10.32 o 
  20   1   9       15.11       27.78     12.08 o 
  21   1   9       21.14       29.48     12.25 o 
  22   1   9       38.56       46.10     13.26 o 
 -28   2   9        0.63        5.24     19.58 o 
 -27   2   9        0.40       -3.95     16.77 o 
 -26   2   9       25.76        1.18     15.25 o 
 -25   2   9       67.50      113.23     20.64 o 
 -24   2   9       43.39       55.75     17.34 o 
 -23   2   9       19.91       17.45     12.81 o 
 -22   2   9      212.45      214.31     18.61 o 
 -21   2   9       73.79       67.92     13.46 o 
 -20   2   9       12.46        9.74     10.08 o 
 -19   2   9      118.33      105.37     13.34 o 
 -18   2   9       64.06       52.19     10.51 o 
 -17   2   9      101.91       92.36     11.53 o 
 -16   2   9       49.58       57.15      9.94 o 
 -15   2   9      736.24      670.65     19.45 o 
 -14   2   9      162.64      154.66     18.05 o 
 -13   2   9      715.82      634.21     16.69 o 
 -12   2   9        0.03        5.77      6.64 o 
 -11   2   9       59.98       53.47      8.32 o 
 -10   2   9      162.85      170.18     10.70 o 
  -9   2   9      188.73      182.30     10.83 o 
  -8   2   9      312.73      296.58     12.92 o 
  -7   2   9      332.31      310.73     13.14 o 
  -6   2   9      321.12      298.57     15.88 o 
  -5   2   9      734.60      700.62     18.19 o 
  -4   2   9      822.38      829.08     19.56 o 
  -3   2   9      480.25      490.24     15.52 o 
  -2   2   9      438.51      403.34     14.24 o 
  -1   2   9        3.48        3.94      5.45 o 
   0   2   9      537.75      518.40     15.70 o 
   1   2   9       70.84       75.80      8.09 o 
   2   2   9      222.72      218.01      8.78 o 
   3   2   9      421.00      380.04     11.51 o 
   4   2   9      311.54      256.42     10.20 o 
   5   2   9      136.22      105.16      7.82 o 
   6   2   9        1.04        2.20      4.68 o 
   7   2   9      136.57      123.14      9.13 o 
   8   2   9      110.24       62.92      7.83 o 
   9   2   9      133.21      123.64      9.59 o 
  10   2   9       29.37       37.03      7.23 o 
  11   2   9      995.30      900.74     21.34 o 
  12   2   9        0.68        6.21      5.63 o 
  13   2   9      282.00      273.55     16.63 o 
  14   2   9      172.86      187.82     16.06 o 
  15   2   9        4.74        0.00      8.21 o 
  16   2   9       71.07       65.64     11.79 o 
  17   2   9        1.35       -5.46      9.15 o 
  18   2   9       94.30      121.24     14.54 o 
  19   2   9      183.85      208.41     16.80 o 
  20   2   9      158.44      203.97     25.99 o 
  21   2   9       11.73       51.03     14.59 o 
  22   2   9       17.46       24.33     16.62 o 
 -27   3   9      255.20      245.59     27.78 o 
 -26   3   9       19.74        2.80     16.13 o 
 -25   3   9        2.68        4.27     25.12 o 
 -24   3   9       65.45       75.20     36.93 o 
 -23   3   9       81.60       68.11     33.81 o 
 -22   3   9        1.12        7.71     14.04 o 
 -21   3   9       59.97       59.59     12.13 o 
 -20   3   9       42.75       38.12     10.57 o 
 -19   3   9       34.63       19.51      9.74 o 
 -18   3   9      339.65      320.13     17.33 o 
 -17   3   9      149.41      140.80     13.43 o 
 -16   3   9      811.09      792.71     24.40 o 
 -15   3   9      404.32      355.57     17.25 o 
 -14   3   9      121.35      121.76     21.02 o 
 -13   3   9       17.74       10.82     11.50 o 
 -12   3   9      183.39      187.15     11.99 o 
 -11   3   9       22.50       25.62      6.50 o 
 -10   3   9       13.54        8.01      6.65 o 
  -9   3   9      471.82      428.00     15.11 o 
  -8   3   9       24.91       33.51      6.77 o 
  -7   3   9      182.63      187.19     14.65 o 
  -6   3   9      151.06      149.44     10.33 o 
  -5   3   9      402.66      403.47     14.56 o 
  -4   3   9      439.77      414.40     14.73 o 
  -3   3   9      232.51      222.36     11.79 o 
  -2   3   9     1595.20     1494.52     27.73 o 
  -1   3   9       84.49       99.63      9.06 o 
   0   3   9      113.98      103.77      9.29 o 
   1   3   9      860.23      808.68     19.96 o 
   2   3   9      104.16       95.62      9.08 o 
   3   3   9       20.48       22.39      9.90 o 
   4   3   9       24.26       18.11      6.49 o 
   5   3   9       24.41       26.82      7.39 o 
   6   3   9       38.34       43.18      8.18 o 
   7   3   9        0.99       -0.64      5.93 o 
   8   3   9        8.64        5.81      6.52 o 
   9   3   9      271.59      282.42     15.07 o 
  10   3   9       74.23       79.58     15.80 o 
  11   3   9      160.45      134.13     19.55 o 
  12   3   9        1.66        3.67      5.64 o 
  13   3   9        0.28        2.05      6.66 o 
  14   3   9        4.55       18.26      7.55 o 
  15   3   9       56.82       47.45      9.09 o 
  16   3   9       15.99       20.05     10.20 o 
  17   3   9      128.58      148.07     20.89 o 
  18   3   9       14.37       15.83     12.57 o 
  19   3   9       34.16       37.45     10.96 o 
  20   3   9        2.84        5.75      9.44 o 
  21   3   9       20.97       57.99     15.11 o 
 -26   4   9       38.39       61.60     35.87 o 
 -25   4   9        4.68       -6.84     15.18 o 
 -24   4   9        3.46       25.22     17.74 o 
 -23   4   9       27.81        9.28     15.99 o 
 -22   4   9       42.37       69.15     15.63 o 
 -21   4   9        3.67       -7.90     15.94 o 
 -20   4   9      619.85      656.01     30.74 o 
 -19   4   9      195.46      197.68     15.50 o 
 -18   4   9      116.22      121.70     13.91 o 
 -17   4   9      722.10      670.22     23.77 o 
 -16   4   9       10.54       13.20      8.46 o 
 -15   4   9        4.53       13.76     11.83 o 
 -14   4   9      118.86      110.89     12.04 o 
 -13   4   9        2.89       -3.39      7.36 o 
 -12   4   9        5.92        2.17      7.36 o 
 -11   4   9        0.29        7.97      6.12 o 
 -10   4   9       25.18       23.76      8.02 o 
  -9   4   9      823.59      828.07     20.06 o 
  -8   4   9      202.94      198.46     13.07 o 
  -7   4   9     1543.86     1524.78     26.13 o 
  -6   4   9       62.17       61.96      8.82 o 
  -5   4   9     1151.85     1102.79     25.49 o 
  -4   4   9       32.62       37.87      7.23 o 
  -3   4   9       46.85       46.69      8.27 o 
  -2   4   9        4.89        4.51      6.30 o 
  -1   4   9       11.47       -0.14      6.17 o 
   0   4   9        3.15        3.88      6.23 o 
   1   4   9       22.90       20.37      6.73 o 
   2   4   9       33.20       30.64      7.35 o 
   3   4   9        2.34        7.78      6.36 o 
   4   4   9      674.83      661.57     20.34 o 
   5   4   9      213.01      174.14     11.46 o 
   6   4   9      268.68      254.89     13.13 o 
   7   4   9      159.58      131.74     14.31 o 
   8   4   9        5.21        3.71      6.85 o 
   9   4   9       47.32       37.69      8.48 o 
  10   4   9        0.25        0.29      6.99 o 
  11   4   9        0.01        3.11      7.20 o 
  12   4   9      281.73      271.70     20.56 o 
  13   4   9      328.41      356.02     22.80 o 
  14   4   9      521.77      503.45     26.52 o 
  15   4   9      474.24      474.35     26.40 o 
  16   4   9      371.29      375.31     27.31 o 
  17   4   9       39.07       47.58     19.50 o 
  18   4   9      110.47      109.90     25.86 o 
  19   4   9       15.83       25.31     14.51 o 
  20   4   9        5.33       18.02     13.72 o 
 -24   5   9       99.50      150.57     34.03 o 
 -23   5   9      141.53      156.06     19.30 o 
 -22   5   9       40.92       37.34     21.65 o 
 -21   5   9       16.20       33.67     16.32 o 
 -20   5   9      262.57      225.62     33.68 o 
 -19   5   9      100.48      120.62     41.93 o 
 -18   5   9       34.46       33.76     15.59 o 
 -17   5   9       94.28      119.21     22.78 o 
 -16   5   9      242.24      253.16     39.09 o 
 -15   5   9      216.18      248.68     17.91 o 
 -14   5   9      168.94      177.52     15.71 o 
 -13   5   9      178.08      199.05     20.04 o 
 -12   5   9      137.58      162.27     14.67 o 
 -11   5   9       10.09       28.68      9.17 o 
 -10   5   9      427.27      417.28     21.66 o 
  -9   5   9       26.39       21.97      7.46 o 
  -8   5   9      445.34      426.22     16.98 o 
  -7   5   9       41.17       42.31      9.41 o 
  -6   5   9     2600.39     2550.14     44.57 o 
  -5   5   9      307.70      316.03     15.74 o 
  -4   5   9       70.66       69.28      8.87 o 
  -3   5   9      283.63      301.68     13.49 o 
  -2   5   9        1.69        2.51      5.22 o 
  -1   5   9        4.86        7.50      5.23 o 
   0   5   9        1.06        3.95      6.22 o 
   1   5   9       47.66       45.99      8.23 o 
   2   5   9       19.76       22.31      7.09 o 
   3   5   9        0.11       -4.11      6.36 o 
   4   5   9       67.77       52.14      8.66 o 
   5   5   9       72.88       50.94      9.38 o 
   6   5   9      140.15      136.30     11.34 o 
   7   5   9        0.01        4.34      6.50 o 
   8   5   9        6.40       12.48      7.06 o 
   9   5   9        1.21        0.09      6.72 o 
  10   5   9        0.40       -3.80      7.42 o 
  11   5   9        3.31        3.85      8.27 o 
  12   5   9       56.40       72.89     11.19 o 
  13   5   9       87.26       92.60     12.49 o 
  14   5   9       75.42       85.95     22.10 o 
  15   5   9      115.58      130.15     24.98 o 
  16   5   9       45.86       14.04     17.26 o 
  17   5   9       28.36       36.09     23.62 o 
  18   5   9       16.56       62.26     27.05 o 
 -22   6   9       11.59       -4.50     14.48 o 
 -21   6   9        6.50        3.14     15.14 o 
 -20   6   9       17.83        6.70     14.38 o 
 -19   6   9        8.06       23.57     23.14 o 
 -18   6   9       24.78       17.69     14.08 o 
 -17   6   9       16.70       23.37     21.12 o 
 -16   6   9      136.23      104.67     17.09 o 
 -15   6   9        8.62        1.65     11.59 o 
 -14   6   9      377.91      381.21     43.10 o 
 -13   6   9      153.30      146.84     13.90 o 
 -12   6   9        6.96       16.63     10.37 o 
 -11   6   9      122.43      121.47     12.56 o 
 -10   6   9      277.13      279.45     16.39 o 
  -9   6   9        3.12       20.14     10.82 o 
  -8   6   9     1418.85     1388.88     28.89 o 
  -7   6   9       10.82       13.62      8.93 o 
  -6   6   9       70.31      101.69     13.73 o 
  -5   6   9      160.25      157.57     15.72 o 
  -4   6   9      217.05      248.01     16.28 o 
  -3   6   9       86.36       71.42     11.26 o 
  -2   6   9        1.29        2.56      8.37 o 
  -1   6   9        1.19       -3.25      8.02 o 
   0   6   9      161.07      138.27     15.33 o 
   1   6   9        0.56        0.87      8.61 o 
   2   6   9      254.90      203.60     18.16 o 
   3   6   9      293.55      282.31     20.15 o 
   4   6   9      159.80      123.12     15.20 o 
   5   6   9        7.23        7.51      9.90 o 
   6   6   9      285.34      241.50     21.28 o 
   7   6   9      127.04      128.71     17.32 o 
   8   6   9       23.40        2.49      9.10 o 
   9   6   9       24.49       33.05     16.64 o 
  10   6   9       41.01       54.23     18.39 o 
  11   6   9       21.31       30.60     16.82 o 
  12   6   9      248.90      277.84     51.07 o 
  13   6   9       19.82       17.40     27.88 o 
  14   6   9        0.47       -9.90     13.55 o 
  15   6   9      602.51      444.81     39.21 o 
  16   6   9      289.48      266.12     32.69 o 
  17   6   9       99.10      132.43     37.23 o 
 -20   7   9        3.40       15.63     28.28 o 
 -19   7   9      101.96      114.08     38.20 o 
 -18   7   9        0.13        1.84     28.28 o 
 -17   7   9        2.82       -2.63     27.22 o 
 -16   7   9       43.60       11.24     25.82 o 
 -15   7   9       38.51       90.45     32.76 o 
 -14   7   9      417.07      521.46     57.87 o 
 -13   7   9       42.06       23.01     23.89 o 
 -12   7   9      519.65      513.97     38.76 o 
 -11   7   9      153.88      162.54     21.77 o 
 -10   7   9      220.34      221.64     31.46 o 
  -9   7   9      111.84      124.05     25.57 o 
  -8   7   9      115.91      105.88     21.76 o 
  -7   7   9        0.21       -4.05      8.83 o 
  -6   7   9       57.66       65.50     16.66 o 
  -5   7   9        3.21        8.78      9.04 o 
  -4   7   9       21.97       17.73      9.96 o 
  -3   7   9      320.37      316.51     22.05 o 
  -2   7   9       60.20       59.32     13.26 o 
  -1   7   9        1.83       11.98     10.20 o 
   0   7   9      103.15       90.16     14.61 o 
   1   7   9       16.48        8.05      9.80 o 
   2   7   9       22.44       22.29     11.19 o 
   3   7   9        0.22        0.14     11.15 o 
   4   7   9        1.51       29.07     13.05 o 
   5   7   9        0.30       -6.20     11.51 o 
   6   7   9        3.46        2.53     11.57 o 
   7   7   9       20.75       17.98     16.86 o 
   8   7   9       45.60       49.14     32.76 o 
   9   7   9        1.50        7.92     12.89 o 
  10   7   9       10.03       13.86     15.81 o 
  11   7   9       72.98       38.37     19.65 o 
  12   7   9       23.93       19.92     16.28 o 
  13   7   9       25.01       26.77     22.79 o 
  14   7   9        4.04        9.94     16.36 o 
 -16   8   9       45.98      -18.62     25.55 o 
 -15   8   9       15.87        6.76     27.14 o 
 -14   8   9       29.35       30.56     28.10 o 
 -13   8   9       65.85       23.71     27.93 o 
 -12   8   9       29.27       12.12     27.84 o 
 -11   8   9        0.92      -20.46     20.46 o 
 -10   8   9       38.64        4.39     26.61 o 
  -9   8   9      230.00      254.14     45.84 o 
  -8   8   9       11.65       41.19     27.14 o 
  -7   8   9        6.77       -2.11     19.85 o 
  -6   8   9        2.00       29.07     24.59 o 
  -5   8   9        1.68        1.19     11.65 o 
  -4   8   9        0.11        5.61     13.20 o 
  -3   8   9       11.42      -11.35     11.35 o 
  -2   8   9       40.97       26.11     13.82 o 
  -1   8   9        3.28       15.47     13.24 o 
   0   8   9        8.78       -8.50     11.08 o 
   1   8   9       37.24       52.72     16.03 o 
   2   8   9       24.74       40.49     15.20 o 
   3   8   9       66.02       58.93     16.88 o 
   4   8   9       39.26       40.34     15.62 o 
   5   8   9       62.04       50.59     15.32 o 
   6   8   9       13.95       16.33     15.80 o 
   7   8   9      181.57      121.55     24.39 o 
   8   8   9       23.43       34.23     18.59 o 
   9   8   9        8.77       -0.50     19.06 o 
  10   8   9       11.12        9.20     19.45 o 
 -11   9   9      467.39      428.64     60.59 o 
 -10   9   9        0.38        4.04     26.26 o 
  -9   9   9       26.82       18.88     26.08 o 
  -8   9   9        2.73       35.21     29.77 o 
  -7   9   9       43.97       27.66     27.66 o 
  -6   9   9       58.78       62.97     30.38 o 
  -5   9   9       26.29       35.92     29.42 o 
  -4   9   9        8.88      -12.51     12.51 o 
  -3   9   9       26.82        9.85     21.87 o 
  -2   9   9       25.84       14.05     14.03 o 
  -1   9   9      118.54      103.02     19.72 o 
   0   9   9        0.39       12.68     14.72 o 
   1   9   9       23.89       -4.62     14.14 o 
   2   9   9        3.70        0.90     13.53 o 
   3   9   9       43.45       43.44     17.01 o 
   4   9   9       27.45       43.40     20.01 o 
   5   9   9        0.07       22.60     19.10 o 
 -28   0  10       53.53       76.40     19.23 o 
 -27   0  10       22.58       30.03     17.30 o 
 -26   0  10       11.94       18.71     16.77 o 
 -25   0  10      195.53      228.85     26.78 o 
 -24   0  10       44.17       51.20     19.06 o 
 -23   0  10       12.16       23.18     17.65 o 
 -22   0  10       22.70       20.98     14.43 o 
 -21   0  10       71.88       75.71     28.19 o 
 -20   0  10      220.81      249.67     23.23 o 
 -19   0  10      220.93      285.76     23.92 o 
 -18   0  10       15.98       20.03     13.95 o 
 -17   0  10       96.36       72.49     10.72 o 
 -16   0  10      997.75     1035.74     28.17 o 
 -15   0  10      341.20      283.60     15.82 o 
 -14   0  10     1733.37     1501.77     42.20 o 
 -13   0  10     1064.43      990.83     26.86 o 
 -12   0  10       62.62       46.04      9.53 o 
 -11   0  10        0.31       -5.58      7.29 o 
 -10   0  10        4.71        5.02     10.46 o 
  -9   0  10      399.36      381.86     24.45 o 
  -8   0  10      524.36      506.08     18.87 o 
  -7   0  10     2291.00     2152.92     55.87 o 
  -6   0  10       42.76       38.10      9.38 o 
  -5   0  10     3510.15     3437.81     56.71 o 
  -4   0  10     2893.11     2785.55     50.98 o 
  -3   0  10     2455.58     2411.42     49.28 o 
  -2   0  10      360.53      377.28     16.76 o 
  -1   0  10     1482.16     1362.53     32.65 o 
   0   0  10     1826.89     1773.29     36.37 o 
   1   0  10      484.09      406.13     20.98 o 
   2   0  10       33.02       19.71      8.94 o 
   3   0  10      129.50      109.95     11.35 o 
   4   0  10      695.78      613.99     20.99 o 
   5   0  10      820.92      678.25     24.37 o 
   6   0  10       69.54       56.98     10.00 o 
   7   0  10      162.24      124.12     11.81 o 
   8   0  10      477.10      453.25     18.90 o 
   9   0  10      486.39      413.92     22.79 o 
  10   0  10     1218.28     1095.38     33.96 o 
  11   0  10      295.97      253.48     18.62 o 
  12   0  10      202.01      153.19     16.42 o 
  13   0  10       57.67       47.50     12.36 o 
  14   0  10       85.74       88.60     15.88 o 
  15   0  10       71.66       68.42     13.99 o 
  16   0  10       17.45       16.42     11.69 o 
  17   0  10       53.55       26.54     16.45 o 
  18   0  10        2.10        5.69     33.15 o 
  19   0  10       87.34      123.92     22.35 o 
  20   0  10      314.17      427.56     33.53 o 
  21   0  10      241.57      243.20     55.54 o 
 -27   1  10        8.79       26.86     16.92 o 
 -26   1  10      115.00      125.50     26.78 o 
 -25   1  10        3.95       22.97      9.52 o 
 -24   1  10        0.00        3.69      8.55 o 
 -23   1  10       25.37       30.36      9.25 o 
 -22   1  10       32.11       28.23      9.15 o 
 -21   1  10       17.28       16.10      8.64 o 
 -20   1  10      141.95      149.87     11.59 o 
 -19   1  10        7.87        7.37      7.48 o 
 -18   1  10      139.02      155.76      9.91 o 
 -17   1  10      224.06      213.74     10.89 o 
 -16   1  10      118.87       91.22      8.38 o 
 -15   1  10      263.50      257.27     11.08 o 
 -14   1  10      380.09      342.24     12.59 o 
 -13   1  10       68.89       38.48      6.65 o 
 -12   1  10        8.20       -3.52      5.23 o 
 -11   1  10       54.24       59.38      7.22 o 
 -10   1  10       47.30       30.53      6.46 o 
  -9   1  10       10.18        4.40      5.66 o 
  -8   1  10      245.02      197.07     18.14 o 
  -7   1  10       22.42       32.54      5.97 o 
  -6   1  10       13.79        2.84      4.94 o 
  -5   1  10      731.81      709.48     15.20 o 
  -4   1  10     1417.29     1349.27     21.45 o 
  -3   1  10      159.06      159.47      8.45 o 
  -2   1  10      497.04      483.54     12.86 o 
  -1   1  10     1076.02     1013.02     18.41 o 
   0   1  10     1153.74     1158.91     23.32 o 
   1   1  10     1489.51     1403.16     23.30 o 
   2   1  10     1472.33     1443.77     22.82 o 
   3   1  10      771.78      768.18     16.39 o 
   4   1  10      180.44      186.23      9.36 o 
   5   1  10       94.05       91.70      7.57 o 
   6   1  10      537.20      537.31     13.90 o 
   7   1  10      279.23      267.48     10.82 o 
   8   1  10        2.04        0.27      5.22 o 
   9   1  10      150.86      136.06      9.56 o 
  10   1  10      104.48       81.71      8.55 o 
  11   1  10       54.25       48.41      7.84 o 
  12   1  10       81.36       67.37      9.27 o 
  13   1  10       33.03       32.76      8.12 o 
  14   1  10       18.32       20.56      7.69 o 
  15   1  10       60.09       44.71      8.27 o 
  16   1  10       80.11       83.62     11.92 o 
  17   1  10       34.54       32.93     10.43 o 
  18   1  10      137.93      150.74     20.83 o 
  19   1  10       28.15       32.50     12.26 o 
  20   1  10       28.21        9.86     11.78 o 
  21   1  10        0.39       19.09     12.01 o 
 -27   2  10        7.11        2.07     24.90 o 
 -26   2  10        1.12        1.56     14.64 o 
 -25   2  10       97.58       97.89     21.24 o 
 -24   2  10        5.52        1.67     14.18 o 
 -23   2  10       74.89       78.14     16.45 o 
 -22   2  10        3.09       37.27     13.74 o 
 -21   2  10       70.65       84.47     14.45 o 
 -20   2  10        5.37        0.31     10.11 o 
 -19   2  10      407.44      423.76     19.91 o 
 -18   2  10       50.47       52.18     10.98 o 
 -17   2  10      198.89      190.05     14.80 o 
 -16   2  10       77.96       68.37     10.60 o 
 -15   2  10       67.88       79.35      9.82 o 
 -14   2  10       12.38       -0.97      6.03 o 
 -13   2  10      133.81      134.42     10.52 o 
 -12   2  10        5.79       13.25      6.38 o 
 -11   2  10      224.04      179.90     11.35 o 
 -10   2  10      256.98      269.09     19.21 o 
  -9   2  10      201.79      191.56     11.80 o 
  -8   2  10      781.62      748.15     19.98 o 
  -7   2  10      307.28      334.77     14.48 o 
  -6   2  10     1263.54     1232.75     25.47 o 
  -5   2  10      217.81      226.51     12.20 o 
  -4   2  10       75.93       78.10      9.35 o 
  -3   2  10     1231.90     1203.27     25.04 o 
  -2   2  10      298.24      308.74     17.73 o 
  -1   2  10      313.26      298.67     13.48 o 
   0   2  10       64.25       62.88      8.58 o 
   1   2  10       38.22       36.30      7.66 o 
   2   2  10      338.39      318.35     10.64 o 
   3   2  10      685.71      625.33     19.84 o 
   4   2  10       92.00       55.56      6.65 o 
   5   2  10      145.10      133.55      8.54 o 
   6   2  10      177.40      132.25      9.56 o 
   7   2  10      213.70      183.53     10.73 o 
   8   2  10      371.08      325.73     13.61 o 
   9   2  10       60.23       48.86      7.94 o 
  10   2  10        0.70        9.63      6.62 o 
  11   2  10      214.62      242.48     13.04 o 
  12   2  10      224.43      178.64     12.14 o 
  13   2  10       55.00       48.65     11.90 o 
  14   2  10      342.15      385.47     19.30 o 
  15   2  10       45.64       50.37     11.65 o 
  16   2  10      112.58      131.24     14.43 o 
  17   2  10       27.62       22.28     10.77 o 
  18   2  10       27.12       15.54     10.80 o 
  19   2  10        6.14        1.79     10.15 o 
  20   2  10       52.64       69.52     15.15 o 
 -26   3  10       45.73       21.90     17.46 o 
 -25   3  10       20.20       21.37     22.61 o 
 -24   3  10        2.60        6.50     14.78 o 
 -23   3  10       12.02       12.08     15.66 o 
 -22   3  10      202.72      186.22     25.55 o 
 -21   3  10       33.96       40.77     11.62 o 
 -20   3  10       54.10       51.50     11.96 o 
 -19   3  10       35.26       39.96     11.38 o 
 -18   3  10        9.18        9.52     10.52 o 
 -17   3  10       28.48       31.64     10.01 o 
 -16   3  10      105.04      100.74     17.71 o 
 -15   3  10      524.92      491.49     20.43 o 
 -14   3  10       39.30       39.69      9.56 o 
 -13   3  10      438.32      394.80     18.79 o 
 -12   3  10       59.47       76.02      8.31 o 
 -11   3  10        1.57       -3.52      6.03 o 
 -10   3  10      153.22      140.23     10.71 o 
  -9   3  10      114.79       91.51      9.48 o 
  -8   3  10       38.16       39.85      8.94 o 
  -7   3  10      145.51      146.77     10.86 o 
  -6   3  10       17.91       38.73      7.86 o 
  -5   3  10     1575.71     1549.08     30.85 o 
  -4   3  10      782.73      735.36     19.94 o 
  -3   3  10      514.70      474.05     16.44 o 
  -2   3  10     1376.48     1264.32     26.17 o 
  -1   3  10       14.24       12.84     10.15 o 
   0   3  10        2.80        3.60      7.53 o 
   1   3  10       35.90       59.56      8.29 o 
   2   3  10      120.00      138.20     10.46 o 
   3   3  10      168.85      173.67     11.19 o 
   4   3  10       35.41       33.65      7.94 o 
   5   3  10      121.51      109.31     10.99 o 
   6   3  10      319.60      292.24     24.71 o 
   7   3  10       65.35       46.06      9.22 o 
   8   3  10      212.10      181.28     13.54 o 
   9   3  10       45.02       44.73      9.26 o 
  10   3  10      263.55      240.59     15.33 o 
  11   3  10       44.07       37.16      9.27 o 
  12   3  10       71.77       63.55      9.82 o 
  13   3  10       21.37        9.83      9.51 o 
  14   3  10      284.87      295.36     15.69 o 
  15   3  10       60.95       49.18     11.71 o 
  16   3  10        4.40       17.88     12.42 o 
  17   3  10       14.75       16.26      9.51 o 
  18   3  10       10.25       15.31      9.22 o 
  19   3  10       18.46       -3.36     19.00 o 
  20   3  10        3.89       36.85     13.79 o 
 -25   4  10       15.30       16.48     17.19 o 
 -24   4  10       53.41       62.13     22.48 o 
 -23   4  10       45.42       12.80     16.36 o 
 -22   4  10       41.46       61.45     15.95 o 
 -21   4  10       18.50       24.88     20.40 o 
 -20   4  10       32.30       48.86     14.31 o 
 -19   4  10       68.00       72.91     26.00 o 
 -18   4  10        2.88       34.97     17.04 o 
 -17   4  10       55.52       52.03     14.05 o 
 -16   4  10       12.05       15.85     11.83 o 
 -15   4  10       88.90       97.35     12.31 o 
 -14   4  10       38.61       28.74     10.32 o 
 -13   4  10       15.62       15.35      8.48 o 
 -12   4  10      590.75      529.11     20.73 o 
 -11   4  10       73.64       67.59      8.80 o 
 -10   4  10        5.27        5.70      5.81 o 
  -9   4  10      510.20      494.40     15.22 o 
  -8   4  10      158.49      160.89     10.29 o 
  -7   4  10     1005.40      987.85     23.38 o 
  -6   4  10       35.56       44.37      7.86 o 
  -5   4  10        5.86        3.27      6.39 o 
  -4   4  10       25.39       26.44      6.80 o 
  -3   4  10       91.56       82.56     10.13 o 
  -2   4  10       76.80       72.33      8.95 o 
  -1   4  10        2.95       10.40      6.17 o 
   0   4  10      594.12      571.08     17.91 o 
   1   4  10      497.41      453.62     22.22 o 
   2   4  10      267.67      265.33     14.66 o 
   3   4  10       35.76       17.42      7.73 o 
   4   4  10      477.29      412.01     17.82 o 
   5   4  10       49.54       38.10      8.82 o 
   6   4  10      182.01      169.58     13.30 o 
   7   4  10        6.89        9.06      7.85 o 
   8   4  10        9.13       17.30      9.14 o 
   9   4  10       16.48        9.63      8.43 o 
  10   4  10       47.22       58.82     11.35 o 
  11   4  10      104.03      111.52     13.54 o 
  12   4  10      127.81      111.36     15.79 o 
  13   4  10      297.71      258.99     21.66 o 
  14   4  10        4.09       11.95     11.30 o 
  15   4  10      191.27      146.82     20.27 o 
  16   4  10        0.13       17.65     15.10 o 
  17   4  10       34.25       45.81     19.85 o 
  18   4  10        8.38       -2.01     12.36 o 
  19   4  10        0.07       -1.23     15.46 o 
 -24   5  10       36.98       51.77     16.63 o 
 -23   5  10      163.61      118.83     18.26 o 
 -22   5  10        1.45        8.26     13.86 o 
 -21   5  10       16.81       11.89     22.43 o 
 -20   5  10        6.45        2.00     11.67 o 
 -19   5  10        8.45       13.90     17.58 o 
 -18   5  10       96.08      114.14     25.67 o 
 -17   5  10      260.51      274.20     26.05 o 
 -16   5  10       91.48      100.98     17.74 o 
 -15   5  10      414.66      399.25     22.16 o 
 -14   5  10       25.30       17.77     20.02 o 
 -13   5  10      845.13      804.41     28.93 o 
 -12   5  10        9.56       19.22     10.26 o 
 -11   5  10        6.86        4.10      8.57 o 
 -10   5  10      112.94      112.72     11.58 o 
  -9   5  10       64.57       44.33      9.08 o 
  -8   5  10      257.33      280.74     15.39 o 
  -7   5  10      632.01      610.66     20.65 o 
  -6   5  10      157.34      165.27     12.53 o 
  -5   5  10      194.39      195.54     13.39 o 
  -4   5  10      427.01      412.36     16.48 o 
  -3   5  10        3.39        6.80      5.85 o 
  -2   5  10      375.07      351.19     16.36 o 
  -1   5  10       30.03       22.41      8.27 o 
   0   5  10      174.07      165.79     13.80 o 
   1   5  10        0.34        1.00      7.09 o 
   2   5  10      222.19      250.75     20.77 o 
   3   5  10       77.30       55.75     10.19 o 
   4   5  10        6.40       -1.01      7.42 o 
   5   5  10        4.91       12.57      8.43 o 
   6   5  10       83.79       79.74     10.40 o 
   7   5  10       10.72       10.17      7.73 o 
   8   5  10        5.77        5.75      7.30 o 
   9   5  10       62.18       55.08     10.95 o 
  10   5  10       27.73       15.97     10.41 o 
  11   5  10       90.33      103.82     16.04 o 
  12   5  10      140.78      128.03     16.97 o 
  13   5  10      126.39      139.40     17.21 o 
  14   5  10       23.95       25.40     12.46 o 
  15   5  10       11.19        4.52     16.82 o 
  16   5  10       53.93       33.63     24.50 o 
  17   5  10       16.52       13.44     22.57 o 
 -22   6  10       13.35        0.35     18.18 o 
 -21   6  10       39.03       68.56     18.44 o 
 -20   6  10        4.63        1.48     15.34 o 
 -19   6  10       74.55       60.77     17.62 o 
 -18   6  10      174.35      181.43     21.36 o 
 -17   6  10       34.63       31.83     16.07 o 
 -16   6  10       75.26       51.12     15.91 o 
 -15   6  10        2.34        8.50     13.79 o 
 -14   6  10       31.25       23.24     16.86 o 
 -13   6  10        1.77       17.40     15.91 o 
 -12   6  10      262.48      278.44     17.99 o 
 -11   6  10        4.96        6.88     13.87 o 
 -10   6  10       71.09       77.08     14.08 o 
  -9   6  10      133.34      138.24     21.60 o 
  -8   6  10       89.15       96.83     10.55 o 
  -7   6  10        0.14       -0.42      8.78 o 
  -6   6  10       75.83       90.02      9.67 o 
  -5   6  10        1.46       -1.20      6.45 o 
  -4   6  10        9.98       -0.17      8.04 o 
  -3   6  10        1.68        5.58      6.47 o 
  -2   6  10       30.75       22.18      6.79 o 
  -1   6  10      111.80       99.19     16.81 o 
   0   6  10      146.98      134.08     18.81 o 
   1   6  10       48.18       38.84     11.55 o 
   2   6  10       69.12       77.47     13.84 o 
   3   6  10       27.12       35.56     11.48 o 
   4   6  10        0.66       -2.52      8.91 o 
   5   6  10      245.07      245.24     20.43 o 
   6   6  10        0.35       -7.03     11.04 o 
   7   6  10       40.24       19.65     13.27 o 
   8   6  10        0.59        3.68     11.51 o 
   9   6  10       57.20       29.31     17.26 o 
  10   6  10       57.63       55.78     18.97 o 
  11   6  10      105.76      120.68     24.96 o 
  12   6  10        0.01       -0.62     16.05 o 
  13   6  10      287.24      288.92     33.26 o 
  14   6  10       33.80       37.86     20.08 o 
  15   6  10      369.58      381.83     50.41 o 
 -19   7  10      136.40      164.48     42.68 o 
 -18   7  10       88.73      129.44     38.73 o 
 -17   7  10       19.57       35.48     28.98 o 
 -16   7  10        8.42        4.92     26.26 o 
 -15   7  10        1.49       14.40     26.70 o 
 -14   7  10        2.43       17.48     25.20 o 
 -13   7  10       84.25       90.98     30.74 o 
 -12   7  10      165.70      214.45     41.89 o 
 -11   7  10      419.22      373.66     50.06 o 
 -10   7  10      860.19      859.13     40.53 o 
  -9   7  10      218.12      262.80     25.87 o 
  -8   7  10      127.91      127.39     20.39 o 
  -7   7  10      512.35      479.08     36.84 o 
  -6   7  10       56.84       70.02     16.99 o 
  -5   7  10       24.41       18.05     13.95 o 
  -4   7  10       18.12       20.85     19.85 o 
  -3   7  10        7.32       -9.35     12.68 o 
  -2   7  10        2.87        4.34     11.84 o 
  -1   7  10        0.10        7.28     11.88 o 
   0   7  10      135.73      103.11     17.62 o 
   1   7  10       19.27       11.01     12.33 o 
   2   7  10      131.13      109.00     18.03 o 
   3   7  10      168.21      157.21     21.25 o 
   4   7  10        2.33       -0.05     11.86 o 
   5   7  10       38.39       40.14     14.83 o 
   6   7  10        5.93       22.20     12.90 o 
   7   7  10        0.11      -12.80     12.90 o 
   8   7  10       14.68       17.18     17.24 o 
   9   7  10        8.09       -1.66     15.95 o 
  10   7  10        4.59       -0.76     28.50 o 
  11   7  10        0.23       -5.22     17.54 o 
  12   7  10       66.65       57.09     22.83 o 
 -15   8  10      383.11      428.29     60.33 o 
 -14   8  10       51.67       47.95     32.23 o 
 -13   8  10      211.84      164.13     43.91 o 
 -12   8  10      214.41      133.66     39.87 o 
 -11   8  10       62.11       91.33     34.42 o 
 -10   8  10        2.11       32.05     30.12 o 
  -9   8  10       25.00       35.83     29.95 o 
  -8   8  10        5.25       20.46     26.17 o 
  -7   8  10       88.40       24.06     25.64 o 
  -6   8  10        0.16        0.18     24.50 o 
  -5   8  10       74.20       39.58     20.94 o 
  -4   8  10       47.46       17.02     16.18 o 
  -3   8  10       42.52       32.92     15.13 o 
  -2   8  10       81.08       68.73     17.73 o 
  -1   8  10        0.04        1.98     12.25 o 
   0   8  10        0.69       -2.10     13.81 o 
   1   8  10       27.48       22.95     14.74 o 
   2   8  10        1.42        5.02     12.77 o 
   3   8  10        4.09        5.01     13.44 o 
   4   8  10        2.35       13.08     14.52 o 
   5   8  10      112.30      133.23     21.75 o 
   6   8  10       34.62       17.05     23.05 o 
   7   8  10       58.80       43.36     27.75 o 
   8   8  10      301.19      299.48     40.09 o 
  -7   9  10      145.88      165.71     42.15 o 
  -6   9  10       32.55       40.31     31.61 o 
  -5   9  10       25.01       33.90     26.43 o 
  -4   9  10       57.13       61.50     21.05 o 
  -3   9  10        0.04        3.54     15.22 o 
  -2   9  10       34.48       22.29     16.71 o 
  -1   9  10        0.55        6.32     15.69 o 
   0   9  10        1.29        2.90     15.04 o 
   1   9  10       71.24       98.71     37.76 o 
 -27   1  11       69.37       69.58     22.39 o 
 -26   1  11       12.81       46.51     16.96 o 
 -25   1  11      104.93      102.11     19.66 o 
 -24   1  11       39.90       53.44     25.34 o 
 -23   1  11       47.63       35.82      9.53 o 
 -22   1  11       17.93       13.13      8.29 o 
 -21   1  11       62.72       47.28     14.55 o 
 -20   1  11       12.61       11.26      7.54 o 
 -19   1  11      310.28      306.07     13.68 o 
 -18   1  11       14.21       13.25      6.58 o 
 -17   1  11      223.54      246.08     11.63 o 
 -16   1  11       21.14       17.64      6.93 o 
 -15   1  11       16.98        8.16      5.97 o 
 -14   1  11      625.38      566.83     15.38 o 
 -13   1  11      428.21      377.66     12.98 o 
 -12   1  11       73.47       71.17      7.51 o 
 -11   1  11       63.35       73.26      7.62 o 
 -10   1  11        1.31       -4.58      5.34 o 
  -9   1  11       56.01       62.06      7.46 o 
  -8   1  11        9.18        6.87      5.98 o 
  -7   1  11        1.56        9.20      6.04 o 
  -6   1  11       17.12       18.99      6.32 o 
  -5   1  11      127.41      130.58     11.81 o 
  -4   1  11      169.32      174.50     11.26 o 
  -3   1  11     1895.68     1817.20     28.68 o 
  -2   1  11      139.65      150.82      9.74 o 
  -1   1  11       68.74       66.26      7.89 o 
   0   1  11       56.35       43.60      7.41 o 
   1   1  11      109.41      124.37      9.11 o 
   2   1  11      257.09      247.81     11.47 o 
   3   1  11       67.53       65.44      7.02 o 
   4   1  11        7.30        8.37      5.16 o 
   5   1  11       50.44       38.38      6.13 o 
   6   1  11        1.98       10.47      5.21 o 
   7   1  11       15.95       20.75      7.56 o 
   8   1  11        4.39        2.13      5.99 o 
   9   1  11       12.19        6.94      6.35 o 
  10   1  11        0.00       11.13      7.22 o 
  11   1  11       58.27       48.94      8.72 o 
  12   1  11        0.59       -0.60      6.98 o 
  13   1  11       40.04       35.42      8.76 o 
  14   1  11       18.10       18.06      8.24 o 
  15   1  11       26.72       40.33      9.28 o 
  16   1  11        7.62       15.02      9.29 o 
  17   1  11       87.20       88.12     12.98 o 
  18   1  11       14.20       21.74     11.97 o 
  19   1  11        4.10       20.78     12.38 o 
  20   1  11        1.13       20.43     11.96 o 
 -26   2  11       80.05      104.45     20.74 o 
 -25   2  11       11.46        7.76     14.55 o 
 -24   2  11       74.77       60.06     18.93 o 
 -23   2  11       62.94       32.84     16.61 o 
 -22   2  11       12.26       40.38     17.28 o 
 -21   2  11      244.52      303.97     23.51 o 
 -20   2  11       29.30       25.56     14.18 o 
 -19   2  11       32.02       18.47     13.46 o 
 -18   2  11      288.95      282.08     20.86 o 
 -17   2  11       16.89        0.96      8.73 o 
 -16   2  11      112.94       80.63     10.67 o 
 -15   2  11      282.89      265.09     14.53 o 
 -14   2  11      432.80      397.56     29.80 o 
 -13   2  11      271.32      245.30     13.54 o 
 -12   2  11      296.92      273.63     13.93 o 
 -11   2  11       50.55       61.36      8.77 o 
 -10   2  11       68.86       72.98     11.70 o 
  -9   2  11       40.37       33.34      7.96 o 
  -8   2  11      208.10      209.65     12.66 o 
  -7   2  11      977.80      945.29     23.20 o 
  -6   2  11     3013.63     2863.91     44.29 o 
  -5   2  11      472.85      487.66     17.09 o 
  -4   2  11      970.75     1017.98     23.98 o 
  -3   2  11      976.19      956.80     23.58 o 
  -2   2  11      955.01      907.75     22.61 o 
  -1   2  11       32.68       29.76      7.65 o 
   0   2  11      194.27      182.43     11.89 o 
   1   2  11      140.00      164.62     11.57 o 
   2   2  11      463.59      379.79     11.72 o 
   3   2  11      340.26      288.20     13.74 o 
   4   2  11        4.26        7.34      5.74 o 
   5   2  11      716.67      614.93     24.08 o 
   6   2  11       80.62       91.29      9.01 o 
   7   2  11       77.17       51.03      7.87 o 
   8   2  11      146.86      130.11     10.87 o 
   9   2  11       60.96       79.27      9.38 o 
  10   2  11       31.48       35.77      8.07 o 
  11   2  11      177.31      171.42     12.00 o 
  12   2  11       18.84       14.60      8.46 o 
  13   2  11       19.45       34.99     10.50 o 
  14   2  11      238.38      232.04     20.77 o 
  15   2  11      374.36      404.04     21.06 o 
  16   2  11       28.82       49.63     14.00 o 
  17   2  11        2.64       -1.04      9.92 o 
  18   2  11       34.02       33.06     11.82 o 
  19   2  11        1.37        9.46     12.50 o 
 -25   3  11        1.31       -6.73     16.42 o 
 -24   3  11      291.43      309.47     30.01 o 
 -23   3  11        0.06       14.15     16.20 o 
 -22   3  11      142.60      137.55     22.28 o 
 -21   3  11       14.37       -1.86     12.13 o 
 -20   3  11      149.84      164.28     16.76 o 
 -19   3  11       12.28        9.06     14.37 o 
 -18   3  11       10.28        0.49      9.81 o 
 -17   3  11       60.57       57.87     12.60 o 
 -16   3  11      640.80      593.06     22.84 o 
 -15   3  11        7.64       19.00     10.83 o 
 -14   3  11      185.91      171.03     12.83 o 
 -13   3  11       46.45       44.34      7.78 o 
 -12   3  11      235.76      229.34     13.38 o 
 -11   3  11      149.74      134.58     10.90 o 
 -10   3  11        3.65        7.76      9.24 o 
  -9   3  11        0.41       -5.58      6.20 o 
  -8   3  11      220.70      209.36     12.71 o 
  -7   3  11      153.04      161.98     13.02 o 
  -6   3  11      990.72      952.71     23.55 o 
  -5   3  11       22.31       18.56      7.01 o 
  -4   3  11        0.72        6.23      6.93 o 
  -3   3  11     1159.08     1132.87     25.69 o 
  -2   3  11       27.65       39.19      8.26 o 
  -1   3  11      208.60      182.70     16.52 o 
   0   3  11       46.18       45.25      8.61 o 
   1   3  11        6.28       11.73      6.92 o 
   2   3  11      414.01      383.40     23.53 o 
   3   3  11      708.29      668.00     36.43 o 
   4   3  11       13.37       22.00      8.07 o 
   5   3  11      265.18      296.15     16.44 o 
   6   3  11      133.77      131.55     12.48 o 
   7   3  11       80.90      107.63     14.80 o 
   8   3  11       21.94       16.70      8.78 o 
   9   3  11        1.49       -5.51      7.66 o 
  10   3  11        7.98        4.98      8.23 o 
  11   3  11        0.00       10.89      8.90 o 
  12   3  11       12.39        0.62      8.59 o 
  13   3  11       86.07       73.89     14.17 o 
  14   3  11      188.61      173.88     19.36 o 
  15   3  11        1.35        1.53     11.66 o 
  16   3  11       18.82       13.51     22.42 o 
  17   3  11       14.04       19.51     13.45 o 
  18   3  11        5.18       -8.04     12.09 o 
 -24   4  11       31.68       24.75     17.48 o 
 -23   4  11      136.06      142.12     37.81 o 
 -22   4  11       29.53       23.46     14.27 o 
 -21   4  11        0.49       10.98     12.68 o 
 -20   4  11       59.73       35.61     14.21 o 
 -19   4  11        8.06       12.99     12.38 o 
 -18   4  11        8.74       25.71     21.20 o 
 -17   4  11        5.16       30.04     17.66 o 
 -16   4  11        7.01       10.20      8.87 o 
 -15   4  11       53.61       57.14     21.27 o 
 -14   4  11        2.34        6.21      8.84 o 
 -13   4  11       88.59       88.62     23.80 o 
 -12   4  11      349.01      328.06     18.07 o 
 -11   4  11      607.58      596.44     21.54 o 
 -10   4  11       30.63       20.34      7.82 o 
  -9   4  11      339.75      353.01     14.31 o 
  -8   4  11      947.90      859.55     32.96 o 
  -7   4  11       70.47       67.31      9.35 o 
  -6   4  11       89.98       83.00      9.81 o 
  -5   4  11       75.42       71.06     10.41 o 
  -4   4  11      116.19      118.15     11.03 o 
  -3   4  11      561.90      577.93     18.87 o 
  -2   4  11      192.48      222.31     13.27 o 
  -1   4  11      196.98      222.10     13.17 o 
   0   4  11       51.14       73.45     10.32 o 
   1   4  11      185.10      172.90     13.41 o 
   2   4  11      194.07      155.27     13.21 o 
   3   4  11      131.77      125.66     12.49 o 
   4   4  11      359.27      378.67     18.31 o 
   5   4  11        0.79       -1.46      7.25 o 
   6   4  11      119.81      104.37     12.27 o 
   7   4  11        2.21       -1.24      7.80 o 
   8   4  11       40.90       36.30      9.37 o 
   9   4  11       58.41       42.49     10.12 o 
  10   4  11      287.23      297.09     19.60 o 
  11   4  11        0.77       -8.90      8.90 o 
  12   4  11      471.78      507.74     39.61 o 
  13   4  11      149.02      112.19     19.83 o 
  14   4  11        9.50        5.73     12.83 o 
  15   4  11       79.47       93.07     18.86 o 
  16   4  11       10.76       13.83     19.50 o 
  17   4  11       12.09       21.53     13.72 o 
 -23   5  11       48.89       38.00     15.42 o 
 -22   5  11       70.98       76.01     17.15 o 
 -21   5  11        4.03       26.03     13.48 o 
 -20   5  11      141.63      156.89     23.83 o 
 -19   5  11       59.61       69.89     15.54 o 
 -18   5  11       49.39       44.70     14.35 o 
 -17   5  11       15.25       20.88     13.11 o 
 -16   5  11       17.06       25.90     12.96 o 
 -15   5  11       13.75       52.79     22.63 o 
 -14   5  11       52.62       62.27     11.18 o 
 -13   5  11       44.26       40.23     10.92 o 
 -12   5  11      330.20      330.05     20.62 o 
 -11   5  11       57.83       79.15     13.74 o 
 -10   5  11      156.16      162.45     13.60 o 
  -9   5  11      487.18      472.26     32.58 o 
  -8   5  11      146.93      136.80     12.63 o 
  -7   5  11        6.38       10.22      7.48 o 
  -6   5  11      161.79      146.34     11.14 o 
  -5   5  11       34.59       33.31      7.68 o 
  -4   5  11       17.28       18.21      9.35 o 
  -3   5  11       47.89       48.43      9.96 o 
  -2   5  11       17.04       18.12      8.75 o 
  -1   5  11      133.07      130.53     14.56 o 
   0   5  11        2.88       -1.60      8.83 o 
   1   5  11      143.93      163.09     16.49 o 
   2   5  11       31.43       25.57      9.44 o 
   3   5  11      133.75      126.65     15.64 o 
   4   5  11        0.09        2.34      8.44 o 
   5   5  11       81.89       87.12     25.85 o 
   6   5  11      130.65      125.75     13.96 o 
   7   5  11      101.80       75.30     12.18 o 
   8   5  11        1.81       -6.95      9.49 o 
   9   5  11      188.36      194.97     39.45 o 
  10   5  11      290.89      316.19     24.73 o 
  11   5  11       34.19        2.90     12.61 o 
  12   5  11       38.09       38.97     14.51 o 
  13   5  11      142.60      158.39     20.05 o 
  14   5  11       12.56       35.71     13.85 o 
  15   5  11        4.35       26.78     13.04 o 
 -20   6  11      100.10      114.96     38.33 o 
 -19   6  11        2.80       -7.03     13.95 o 
 -18   6  11        0.60      -13.40     13.40 o 
 -17   6  11       28.60       37.99     17.91 o 
 -16   6  11       25.36        5.06     17.65 o 
 -15   6  11       30.20       22.54     30.78 o 
 -14   6  11       42.17       37.71     30.38 o 
 -13   6  11       49.31       52.85     15.81 o 
 -12   6  11       19.97       12.00     12.24 o 
 -11   6  11      354.13      345.75     20.15 o 
 -10   6  11       42.57       39.29     16.16 o 
  -9   6  11       41.89       35.38     10.12 o 
  -8   6  11       34.25       44.58     12.04 o 
  -7   6  11       64.49       48.10     12.24 o 
  -6   6  11        3.32        8.68      7.86 o 
  -5   6  11       44.37       35.85      9.00 o 
  -4   6  11       36.95       20.98      9.52 o 
  -3   6  11       16.84       23.88     10.94 o 
  -2   6  11       50.51       49.84      9.79 o 
  -1   6  11       69.09       59.83      9.79 o 
   0   6  11       17.37       14.74      7.94 o 
   1   6  11      454.27      444.04     19.32 o 
   2   6  11       86.47      117.62     11.12 o 
   3   6  11      148.62      140.14     11.82 o 
   4   6  11       16.91       10.12     14.08 o 
   5   6  11        0.44      -12.61     12.61 o 
   6   6  11       25.07       23.53     15.11 o 
   7   6  11       50.25       38.32     39.61 o 
   8   6  11        0.65       17.42     19.63 o 
   9   6  11      191.91      183.28     38.46 o 
  10   6  11        9.57        1.49     21.16 o 
  11   6  11        0.00       -8.52     18.35 o 
  12   6  11        0.30      -10.36     20.55 o 
  13   6  11      146.85       99.06     32.84 o 
 -17   7  11       58.90      135.41     40.13 o 
 -16   7  11       27.67       34.25     29.95 o 
 -15   7  11       42.63       25.12     27.31 o 
 -14   7  11       47.56       87.82     34.69 o 
 -13   7  11       22.67       21.87     27.22 o 
 -12   7  11        6.52       -2.81     22.83 o 
 -11   7  11       21.37       31.79     27.93 o 
 -10   7  11       38.39       43.73     27.49 o 
  -9   7  11       55.63       46.53     22.66 o 
  -8   7  11       46.66       52.69     30.74 o 
  -7   7  11       34.19       13.16     15.47 o 
  -6   7  11       63.00       42.44     19.23 o 
  -5   7  11        3.26        5.04     15.61 o 
  -4   7  11        1.17       -3.53     14.84 o 
  -3   7  11       14.33       15.35     14.47 o 
  -2   7  11        0.76      -12.37     12.37 o 
  -1   7  11       15.35       -4.86     13.59 o 
   0   7  11        0.52        0.26     15.05 o 
   1   7  11       38.58       42.15     18.25 o 
   2   7  11        1.29        0.52     14.84 o 
   3   7  11       51.41       67.69     21.81 o 
   4   7  11        1.36      -18.53     18.53 o 
   5   7  11       29.36       17.72     14.95 o 
   6   7  11        0.32        4.34     14.12 o 
   7   7  11      253.63      276.06     34.05 o 
   8   7  11       34.29       55.26     21.06 o 
   9   7  11       12.56       -2.03     16.16 o 
  10   7  11        5.65       31.09     24.94 o 
 -13   8  11        1.76        2.55     27.66 o 
 -12   8  11       14.85       -7.55     25.91 o 
 -11   8  11        7.29      -11.07     22.48 o 
 -10   8  11        9.54       18.35     26.17 o 
  -9   8  11        8.06        0.00     21.60 o 
  -8   8  11       21.29        2.63     23.97 o 
  -7   8  11        0.01      -13.88     23.97 o 
  -6   8  11       39.83       24.06     28.63 o 
  -5   8  11       18.25      -14.70     14.70 o 
  -4   8  11       35.97       43.34     25.25 o 
  -3   8  11        0.05      -14.46     15.53 o 
  -2   8  11        0.00       -5.39     15.14 o 
  -1   8  11        0.30       -0.14     23.71 o 
   0   8  11       42.40       15.18     18.51 o 
   1   8  11       32.07       -5.01     16.20 o 
   2   8  11       25.43       16.22     15.21 o 
   3   8  11       30.29       30.37     16.05 o 
   4   8  11       50.84       45.99     17.06 o 
   5   8  11       83.78       97.81     20.22 o 
   6   8  11       12.79        1.14     28.63 o 
 -26   0  12       15.77       17.48     15.19 o 
 -25   0  12      117.92      173.79     23.71 o 
 -24   0  12       51.43       33.02     17.56 o 
 -23   0  12        0.52        3.16     15.37 o 
 -22   0  12      422.54      431.27     33.11 o 
 -21   0  12       12.63       41.10     17.30 o 
 -20   0  12      516.06      583.02     37.06 o 
 -19   0  12      558.62      525.96     38.29 o 
 -18   0  12        1.85       16.87     13.46 o 
 -17   0  12      287.80      255.88     18.96 o 
 -16   0  12      137.50      102.84     14.23 o 
 -15   0  12       86.01       49.07     11.77 o 
 -14   0  12        1.30        2.57      9.86 o 
 -13   0  12      147.37      137.08     15.12 o 
 -12   0  12        9.14       22.44     10.67 o 
 -11   0  12        5.67       21.40      8.63 o 
 -10   0  12      191.72      166.30     13.49 o 
  -9   0  12      241.77      268.69     18.20 o 
  -8   0  12       36.87       36.37     13.22 o 
  -7   0  12     1851.56     1699.99     37.53 o 
  -6   0  12     2710.53     2642.41     49.72 o 
  -5   0  12     2345.75     2251.14     44.94 o 
  -4   0  12     2082.06     2036.65     42.12 o 
  -3   0  12        2.12       11.89      8.67 o 
  -2   0  12      639.73      621.78     22.23 o 
  -1   0  12      150.32      156.08     13.51 o 
   0   0  12        7.27       16.75     10.22 o 
   1   0  12        3.85       10.86      9.09 o 
   2   0  12      262.37      208.85     15.22 o 
   3   0  12       90.31       84.45     14.28 o 
   4   0  12     1004.47      854.92     40.49 o 
   5   0  12       55.77       47.37      9.80 o 
   6   0  12      746.16      570.46     22.23 o 
   7   0  12        7.73       10.96     10.17 o 
   8   0  12       73.61       71.92     13.55 o 
   9   0  12       45.97       29.61     13.33 o 
  10   0  12       20.53       34.01     11.80 o 
  11   0  12        8.14        7.01     15.48 o 
  12   0  12        1.78       12.48     12.52 o 
  13   0  12       11.40       30.93     12.77 o 
  14   0  12      478.98      584.62     29.08 o 
  15   0  12      194.24      165.91     19.63 o 
  16   0  12      789.73      793.12     34.37 o 
  17   0  12        1.84       22.93     17.07 o 
  18   0  12        0.99        0.37     15.76 o 
 -26   1  12       93.52      103.12     19.14 o 
 -25   1  12      101.67       95.74     18.70 o 
 -24   1  12        9.64       29.28     31.92 o 
 -23   1  12      550.93      625.14     35.06 o 
 -22   1  12       97.33      125.13     20.21 o 
 -21   1  12        1.85       13.20      9.57 o 
 -20   1  12      464.82      417.39     20.38 o 
 -19   1  12      130.02      109.68      9.84 o 
 -18   1  12        6.02        8.90      6.45 o 
 -17   1  12       19.07       19.12      7.15 o 
 -16   1  12        5.19       -4.22      6.19 o 
 -15   1  12       23.69       22.46      6.45 o 
 -14   1  12        0.00        6.98      5.93 o 
 -13   1  12      835.41      723.84     17.50 o 
 -12   1  12       61.06       38.84      7.18 o 
 -11   1  12      766.46      716.48     17.46 o 
 -10   1  12      344.41      296.06     13.70 o 
  -9   1  12        1.40        1.74      5.62 o 
  -8   1  12      429.84      368.50     13.15 o 
  -7   1  12      261.26      266.91     11.62 o 
  -6   1  12      331.30      322.53     12.70 o 
  -5   1  12     1089.49     1086.35     21.71 o 
  -4   1  12      116.91      121.54      9.28 o 
  -3   1  12      920.33      891.17     31.26 o 
  -2   1  12     1900.68     1833.84     35.23 o 
  -1   1  12      297.73      313.74     12.77 o 
   0   1  12     1269.27     1196.51     23.67 o 
   1   1  12      549.73      611.74     16.72 o 
   2   1  12      561.08      543.55     23.87 o 
   3   1  12        1.96        8.31      5.85 o 
   4   1  12       43.00       47.19      7.31 o 
   5   1  12      495.66      432.59     16.37 o 
   6   1  12       15.74       21.53      7.46 o 
   7   1  12       20.81       24.56      7.51 o 
   8   1  12       78.86       75.43      9.69 o 
   9   1  12        3.19        5.30      8.00 o 
  10   1  12        0.49       -0.27      8.00 o 
  11   1  12       15.56       10.45      8.57 o 
  12   1  12        0.21       19.06      8.97 o 
  13   1  12        1.02        2.08      8.61 o 
  14   1  12       22.11       48.14     10.63 o 
  15   1  12      154.19      169.28     15.90 o 
  16   1  12       22.92       21.32     11.54 o 
  17   1  12       13.79       25.26     11.56 o 
  18   1  12       30.17       37.30     16.62 o 
 -25   2  12       67.86      114.79     22.10 o 
 -24   2  12      104.58      106.85     21.66 o 
 -23   2  12       11.49      -13.41     13.41 o 
 -22   2  12      112.82      181.29     37.10 o 
 -21   2  12        0.87        0.97     14.05 o 
 -20   2  12        1.56       18.71     14.47 o 
 -19   2  12        0.13        6.62      9.69 o 
 -18   2  12        8.78       17.09      9.49 o 
 -17   2  12      226.23      192.28     13.96 o 
 -16   2  12      158.81      142.40     15.60 o 
 -15   2  12        8.54       16.15      9.58 o 
 -14   2  12      201.55      174.69     12.92 o 
 -13   2  12      100.88      101.72     11.07 o 
 -12   2  12       50.43       63.19      9.67 o 
 -11   2  12       25.47       22.40      8.54 o 
 -10   2  12      542.70      474.13     17.88 o 
  -9   2  12       66.35       79.55     10.32 o 
  -8   2  12        0.12        1.33      6.72 o 
  -7   2  12      141.54      135.23     11.39 o 
  -6   2  12      206.96      193.55     14.31 o 
  -5   2  12       20.11       30.66      8.02 o 
  -4   2  12      540.82      509.11     18.16 o 
  -3   2  12      272.64      306.11     14.93 o 
  -2   2  12      829.84      826.89     22.35 o 
  -1   2  12      237.02      226.10     13.49 o 
   0   2  12      122.91      157.96     11.71 o 
   1   2  12        1.12        8.57      7.55 o 
   2   2  12       33.74       32.49      7.79 o 
   3   2  12       75.55       75.75      7.26 o 
   4   2  12        0.00        7.98      5.84 o 
   5   2  12       15.36       32.15      6.95 o 
   6   2  12       44.05       43.68      7.59 o 
   7   2  12       63.66       50.18      8.19 o 
   8   2  12       15.93       23.36      7.49 o 
   9   2  12      198.81      197.81     12.42 o 
  10   2  12       55.37       72.51      9.40 o 
  11   2  12      168.35      180.66     13.63 o 
  12   2  12        1.15        0.59      8.39 o 
  13   2  12      165.28      201.03     24.23 o 
  14   2  12        2.52        7.26     10.18 o 
  15   2  12        8.11       16.02     10.92 o 
  16   2  12       34.60       36.74     20.29 o 
  17   2  12       95.21      131.50     15.51 o 
 -24   3  12        1.75       -3.98     15.65 o 
 -23   3  12       83.15      102.42     21.94 o 
 -22   3  12       22.31       29.04     16.69 o 
 -21   3  12       60.43       77.47     16.81 o 
 -20   3  12       70.33       76.57     16.07 o 
 -19   3  12       73.47       76.25     15.09 o 
 -18   3  12        4.53       28.02     10.98 o 
 -17   3  12       19.57       47.88     14.94 o 
 -16   3  12      183.96      164.38     15.08 o 
 -15   3  12        0.03       13.94      8.31 o 
 -14   3  12       79.18       67.36     10.46 o 
 -13   3  12       83.33       68.80     11.20 o 
 -12   3  12      238.82      212.79     13.64 o 
 -11   3  12       89.30       90.53     10.57 o 
 -10   3  12      123.56      106.07     11.04 o 
  -9   3  12      104.94      122.05     11.56 o 
  -8   3  12      845.51      811.72     22.73 o 
  -7   3  12       99.77       85.53     13.92 o 
  -6   3  12      163.88      180.06     12.81 o 
  -5   3  12      151.32      122.35     21.53 o 
  -4   3  12        0.01       -2.28      6.78 o 
  -3   3  12      414.65      377.98     19.00 o 
  -2   3  12        0.04       13.25      8.05 o 
  -1   3  12        7.31       12.52      7.75 o 
   0   3  12       92.29       91.08     10.25 o 
   1   3  12       42.81       34.94     11.36 o 
   2   3  12      446.45      424.70     19.30 o 
   3   3  12      686.69      635.36     26.52 o 
   4   3  12       22.92       29.83      9.23 o 
   5   3  12      233.75      220.71     15.52 o 
   6   3  12       17.96       24.41      9.05 o 
   7   3  12        0.55       11.68      8.52 o 
   8   3  12       34.28       34.52      9.94 o 
   9   3  12       86.20       59.95     11.59 o 
  10   3  12        5.84       12.66      9.41 o 
  11   3  12      102.01      111.49     13.58 o 
  12   3  12        0.53       -9.63      9.63 o 
  13   3  12        1.43        8.77     12.26 o 
  14   3  12       94.22       78.63     16.06 o 
  15   3  12       55.07       32.94     13.95 o 
  16   3  12       78.40       83.65     27.56 o 
  17   3  12        0.03       18.07     16.18 o 
 -23   4  12       27.38       50.05     25.34 o 
 -22   4  12       34.82       48.88     15.80 o 
 -21   4  12        2.71        2.58     13.17 o 
 -20   4  12       23.80       37.48     17.73 o 
 -19   4  12       31.13       41.58     14.81 o 
 -18   4  12       75.47       62.62     15.61 o 
 -17   4  12       46.20       64.31     15.64 o 
 -16   4  12        0.10       -0.24     15.21 o 
 -15   4  12       91.39      113.78     13.41 o 
 -14   4  12      154.72      163.80     18.98 o 
 -13   4  12       33.89       49.95     16.61 o 
 -12   4  12      198.85      190.25     14.14 o 
 -11   4  12      269.55      256.35     15.55 o 
 -10   4  12        2.96       19.61      7.05 o 
  -9   4  12       13.26       15.06     10.07 o 
  -8   4  12        0.18        4.20      7.92 o 
  -7   4  12        4.75        9.00      9.27 o 
  -6   4  12      302.31      300.51     15.49 o 
  -5   4  12      164.07      122.88     11.60 o 
  -4   4  12       17.41       18.73      7.83 o 
  -3   4  12      315.03      325.75     16.19 o 
  -2   4  12       68.38       61.68      9.80 o 
  -1   4  12      624.48      606.30     27.57 o 
   0   4  12        4.06       17.55      8.13 o 
   1   4  12       92.77       81.08     12.05 o 
   2   4  12       35.90       43.49      9.90 o 
   3   4  12      238.64      246.22     16.21 o 
   4   4  12      169.34      139.06     13.72 o 
   5   4  12       21.97       10.65      8.13 o 
   6   4  12       21.88       19.07      9.08 o 
   7   4  12       58.05       72.83     12.15 o 
   8   4  12        0.21        2.68      8.90 o 
   9   4  12       29.59       29.68     10.34 o 
  10   4  12       64.98       58.11     19.94 o 
  11   4  12        0.10       -3.35     10.57 o 
  12   4  12      167.18      186.76     60.24 o 
  13   4  12      216.47      207.62     24.41 o 
  14   4  12       37.09       41.56     15.37 o 
  15   4  12       82.84       68.31     17.38 o 
 -21   5  12        9.03       11.02     13.72 o 
 -20   5  12       24.74       36.97     17.18 o 
 -19   5  12       55.73       71.31     16.57 o 
 -18   5  12        0.00       22.35     13.27 o 
 -17   5  12        1.70        4.51     22.04 o 
 -16   5  12       87.18       85.16     16.11 o 
 -15   5  12      222.79      208.79     20.26 o 
 -14   5  12        0.42        6.68     14.06 o 
 -13   5  12        3.31        7.91     11.85 o 
 -12   5  12        0.70       20.31     12.87 o 
 -11   5  12       37.80       38.85     16.17 o 
 -10   5  12        2.19        8.58     12.70 o 
  -9   5  12       33.58       47.60      9.32 o 
  -8   5  12        2.31       13.71      7.43 o 
  -7   5  12       67.84       68.14     13.44 o 
  -6   5  12       34.30       34.40      8.40 o 
  -5   5  12       37.29       50.30     10.95 o 
  -4   5  12       16.94       27.87      9.83 o 
  -3   5  12      109.55      109.61     13.42 o 
  -2   5  12       77.63       90.79     14.37 o 
  -1   5  12        0.32        1.83      8.20 o 
   0   5  12        5.27       20.97      9.50 o 
   1   5  12       40.61       54.33     11.44 o 
   2   5  12        0.07        5.17      8.87 o 
   3   5  12      141.87      167.50     16.05 o 
   4   5  12      197.44      225.93     19.92 o 
   5   5  12      119.91      114.43     15.55 o 
   6   5  12      374.11      303.22     29.37 o 
   7   5  12      148.00      133.06     18.81 o 
   8   5  12        6.94        6.87     11.14 o 
   9   5  12        6.10       11.76     11.17 o 
  10   5  12        0.19       19.30     13.77 o 
  11   5  12       39.27       16.42     18.22 o 
  12   5  12       79.13       91.98     17.82 o 
  13   5  12       71.83       64.16     16.41 o 
  14   5  12      118.97      112.93     23.27 o 
 -19   6  12       12.19       15.42     17.05 o 
 -18   6  12       25.22       29.96     16.54 o 
 -17   6  12        1.45        6.11     14.28 o 
 -16   6  12        0.12      -10.10     13.38 o 
 -15   6  12       98.57       71.00     18.24 o 
 -14   6  12       46.51       23.91     15.91 o 
 -13   6  12       18.57       35.83     15.32 o 
 -12   6  12       32.15        8.49     21.52 o 
 -11   6  12      108.90       94.61     18.75 o 
 -10   6  12       89.76       83.98     15.96 o 
  -9   6  12       55.25       46.38     15.34 o 
  -8   6  12       18.26       13.76      9.81 o 
  -7   6  12       41.13       24.54     11.08 o 
  -6   6  12        1.09       -4.48     14.47 o 
  -5   6  12        0.00       -1.46      9.23 o 
  -4   6  12       46.40       31.53     11.18 o 
  -3   6  12       18.99       20.71     10.59 o 
  -2   6  12      454.01      496.93     37.23 o 
  -1   6  12       34.79       16.30     10.04 o 
   0   6  12       80.44       90.11     14.80 o 
   1   6  12       42.52       39.06     16.58 o 
   2   6  12      120.17      139.07     14.10 o 
   3   6  12        2.04       -1.74      6.74 o 
   4   6  12       41.43       20.68      7.40 o 
   5   6  12      100.94       88.27     11.61 o 
   6   6  12      232.11      205.80     28.44 o 
   7   6  12        8.29       29.26     16.74 o 
   8   6  12       18.11       35.87     39.39 o 
   9   6  12        0.11        4.22     23.71 o 
  10   6  12      240.54      254.76     46.63 o 
  11   6  12        1.06       -6.76     21.16 o 
 -15   7  12        0.53       -5.62     24.15 o 
 -14   7  12       35.09       50.06     29.68 o 
 -13   7  12        0.83      -23.71     23.71 o 
 -12   7  12        9.20        8.08     26.78 o 
 -11   7  12       40.34        9.31     25.55 o 
 -10   7  12       33.21       35.57     29.51 o 
  -9   7  12       14.87       15.72     28.28 o 
  -8   7  12       26.26       12.12     23.10 o 
  -7   7  12        0.97       -4.64     19.80 o 
  -6   7  12       13.32       31.40     24.37 o 
  -5   7  12        6.54       -8.51     13.69 o 
  -4   7  12        0.02       11.57     16.35 o 
  -3   7  12       15.62       35.97     19.19 o 
  -2   7  12        0.52       13.22     15.68 o 
  -1   7  12       24.91       33.41     18.25 o 
   0   7  12      121.34      117.41     25.08 o 
   1   7  12        2.77       20.02     17.68 o 
   2   7  12        0.01        1.58     16.93 o 
   3   7  12        0.34       -0.04     15.25 o 
   4   7  12       31.62       21.08     18.48 o 
   5   7  12       59.19       38.97     19.40 o 
   6   7  12        6.36       19.76     18.47 o 
   7   7  12       45.48       35.13     26.43 o 
   8   7  12      120.38       49.62     30.91 o 
  -9   8  12       19.84       -4.57     28.63 o 
  -8   8  12       55.76       55.68     31.26 o 
  -7   8  12       81.21       63.93     31.61 o 
  -6   8  12       59.70       80.35     33.28 o 
  -5   8  12      129.27      140.48     26.21 o 
  -4   8  12       14.72       -8.59     15.91 o 
  -3   8  12       11.69       15.43     17.29 o 
  -2   8  12       22.91       16.71     18.65 o 
  -1   8  12       47.90       24.11     22.13 o 
   0   8  12       20.43       20.28     18.93 o 
   1   8  12       22.75        3.69     18.11 o 
 -25   1  13       30.67       59.72     19.67 o 
 -24   1  13        4.21       27.14     15.37 o 
 -23   1  13       33.22       35.21     20.11 o 
 -22   1  13      105.93      127.60     20.54 o 
 -21   1  13        0.28       14.48     13.71 o 
 -20   1  13      172.19      169.44     18.65 o 
 -19   1  13        0.01        5.25     11.90 o 
 -18   1  13      285.53      269.15     17.89 o 
 -17   1  13      293.24      271.88     12.78 o 
 -16   1  13      112.28       90.22      8.90 o 
 -15   1  13        2.56        8.25      6.08 o 
 -14   1  13       87.86       84.00      8.19 o 
 -13   1  13        7.49       10.29      6.25 o 
 -12   1  13        3.92        2.40      5.84 o 
 -11   1  13        2.02       11.59      6.25 o 
 -10   1  13      459.53      407.42     14.09 o 
  -9   1  13      268.27      234.01     11.43 o 
  -8   1  13       15.73       14.84      6.42 o 
  -7   1  13      111.32      116.80      9.39 o 
  -6   1  13      462.90      433.49     14.63 o 
  -5   1  13        3.88        9.77      7.98 o 
  -4   1  13      494.45      496.08     15.40 o 
  -3   1  13       10.10       14.45      6.35 o 
  -2   1  13       16.07       33.65      7.15 o 
  -1   1  13       17.00       33.87      7.49 o 
   0   1  13        3.90       14.02      6.41 o 
   1   1  13      147.87      141.31     10.32 o 
   2   1  13      255.19      276.00     12.97 o 
   3   1  13       95.42      111.75      9.62 o 
   4   1  13       78.09       79.02     11.83 o 
   5   1  13       10.96       32.90      8.95 o 
   6   1  13       46.33       25.30      8.65 o 
   7   1  13        0.01       -3.70      6.97 o 
   8   1  13        3.90       18.12      8.27 o 
   9   1  13       37.25       33.88      9.94 o 
  10   1  13      110.15      107.65     12.48 o 
  11   1  13        5.36        5.08      8.87 o 
  12   1  13      110.46      115.40     20.83 o 
  13   1  13       29.26       30.39     11.00 o 
  14   1  13       16.38       19.30     10.12 o 
  15   1  13       33.12       37.99     20.95 o 
  16   1  13      159.36      189.01     17.40 o 
 -24   2  13       51.48       72.11     18.84 o 
 -23   2  13      258.26      327.36     29.60 o 
 -22   2  13       23.22       43.30     17.35 o 
 -21   2  13      318.37      362.32     29.79 o 
 -20   2  13        0.06       22.03     15.27 o 
 -19   2  13      101.53       90.17     16.11 o 
 -18   2  13       97.07      108.87     14.77 o 
 -17   2  13       17.89       30.92     12.58 o 
 -16   2  13       57.74       66.22     13.10 o 
 -15   2  13       66.17       44.69     11.09 o 
 -14   2  13       38.01       18.24      8.61 o 
 -13   2  13        1.45       10.51      8.02 o 
 -12   2  13       28.14       28.91      8.95 o 
 -11   2  13      108.07       96.12     12.58 o 
 -10   2  13        0.13       -1.21      9.12 o 
  -9   2  13       80.97       75.95     10.37 o 
  -8   2  13       17.54       27.01      8.35 o 
  -7   2  13       12.92       26.20      8.54 o 
  -6   2  13      374.59      367.70     16.87 o 
  -5   2  13     1131.45     1041.80     26.49 o 
  -4   2  13       63.66       42.35      8.58 o 
  -3   2  13      281.30      280.31     25.76 o 
  -2   2  13       48.64       46.08      9.19 o 
  -1   2  13       68.58       52.29     14.49 o 
   0   2  13       39.01       44.40      8.44 o 
   1   2  13        6.02       12.07     10.73 o 
   2   2  13        1.84       -0.71      9.68 o 
   3   2  13      279.72      238.49     18.63 o 
   4   2  13        0.18        3.11     10.29 o 
   5   2  13      436.32      415.21     15.64 o 
   6   2  13        4.79        4.94      6.36 o 
   7   2  13       45.76       37.10      7.84 o 
   8   2  13        0.44       11.65      7.37 o 
   9   2  13        2.93       12.69      7.60 o 
  10   2  13        5.42        4.45      8.63 o 
  11   2  13       50.17       73.47     11.12 o 
  12   2  13       40.76       47.83     10.69 o 
  13   2  13        0.44        2.81     11.21 o 
  14   2  13       88.12      116.07     14.49 o 
  15   2  13       41.94       53.89     12.33 o 
  16   2  13      110.01      156.25     15.75 o 
 -23   3  13       37.68       46.54     23.05 o 
 -22   3  13        2.99       22.80     16.15 o 
 -21   3  13       62.83       65.14     43.79 o 
 -20   3  13      133.04      153.12     26.44 o 
 -19   3  13      635.53      565.47     30.59 o 
 -18   3  13      132.06      113.13     22.88 o 
 -17   3  13        2.20       23.74     12.90 o 
 -16   3  13       62.73       53.00     12.36 o 
 -15   3  13      211.66      222.30     16.10 o 
 -14   3  13       37.57       20.62      9.58 o 
 -13   3  13       16.27       20.43     13.08 o 
 -12   3  13      247.94      234.13     24.51 o 
 -11   3  13        0.14        4.95      7.34 o 
 -10   3  13       30.46       32.29     13.96 o 
  -9   3  13       21.47       23.24      8.73 o 
  -8   3  13        0.08       12.55      7.94 o 
  -7   3  13      561.25      526.76     19.94 o 
  -6   3  13        6.49       20.69      8.12 o 
  -5   3  13       67.36       65.91      9.98 o 
  -4   3  13       15.06       22.87      8.22 o 
  -3   3  13      364.09      388.10     17.79 o 
  -2   3  13      240.33      235.79     14.74 o 
  -1   3  13      421.00      426.00     18.36 o 
   0   3  13       77.73       81.83     12.60 o 
   1   3  13      237.14      237.26     16.01 o 
   2   3  13      209.14      198.55     15.45 o 
   3   3  13      198.53      168.95     14.70 o 
   4   3  13        8.42        7.55      8.47 o 
   5   3  13        0.37        1.41      8.14 o 
   6   3  13      147.61      109.02     12.97 o 
   7   3  13       77.56       65.72     11.73 o 
   8   3  13       80.11       91.44     12.82 o 
   9   3  13      348.48      340.62     22.34 o 
  10   3  13        4.81       14.07     10.67 o 
  11   3  13        5.91       16.79     11.13 o 
  12   3  13        0.37       19.86     11.29 o 
  13   3  13       75.56       88.39     16.50 o 
  14   3  13       47.50       53.13     15.68 o 
  15   3  13       72.52       67.27     32.06 o 
 -22   4  13       53.17       58.19     16.49 o 
 -21   4  13        9.36       12.57     14.78 o 
 -20   4  13       51.18       18.75     13.97 o 
 -19   4  13        5.56        6.95     13.30 o 
 -18   4  13       11.88       24.39     13.90 o 
 -17   4  13        4.55        1.73     12.21 o 
 -16   4  13      130.37      126.13     19.60 o 
 -15   4  13      158.57      149.96     19.20 o 
 -14   4  13       72.14       36.79     13.66 o 
 -13   4  13      143.88      123.51     17.52 o 
 -12   4  13       31.28       34.70     10.54 o 
 -11   4  13       13.89       25.37     10.68 o 
 -10   4  13        0.36       13.79      7.99 o 
  -9   4  13       11.51       25.56     19.01 o 
  -8   4  13       16.60       15.62      9.28 o 
  -7   4  13       21.62       25.85      9.65 o 
  -6   4  13      162.66      175.22     13.76 o 
  -5   4  13      222.59      242.39     18.94 o 
  -4   4  13       10.29       15.98      9.86 o 
  -3   4  13     1251.92     1288.85     38.17 o 
  -2   4  13      284.90      285.80     17.63 o 
  -1   4  13      536.42      564.01     28.64 o 
   0   4  13      204.55      226.28     16.20 o 
   1   4  13      188.07      178.31     15.31 o 
   2   4  13       19.68       35.79     10.11 o 
   3   4  13       63.30       42.06     10.31 o 
   4   4  13        1.88       11.22      9.11 o 
   5   4  13        0.26       -3.95      9.57 o 
   6   4  13      185.18      199.27     17.90 o 
   7   4  13      347.66      369.68     21.97 o 
   8   4  13        7.83        3.74     10.29 o 
   9   4  13      129.08      136.00     15.82 o 
  10   4  13       33.49       27.02     12.50 o 
  11   4  13       14.08       19.92     15.09 o 
  12   4  13       39.90       61.09     15.99 o 
  13   4  13       25.70       33.79     12.74 o 
 -20   5  13        0.09      -11.14     17.80 o 
 -19   5  13       63.85       33.43     15.37 o 
 -18   5  13        0.04        1.61     15.72 o 
 -17   5  13       50.86       56.18     15.33 o 
 -16   5  13      153.98      156.71     20.17 o 
 -15   5  13        0.08       18.83     13.47 o 
 -14   5  13       13.59       21.82     23.90 o 
 -13   5  13       34.18       40.56     19.25 o 
 -12   5  13        0.04        7.23     12.53 o 
 -11   5  13       56.78       36.72     20.33 o 
 -10   5  13        0.09        4.95      9.46 o 
  -9   5  13      194.31      183.03     13.45 o 
  -8   5  13       54.18       50.66      9.76 o 
  -7   5  13      288.54      313.73     15.78 o 
  -6   5  13        5.53       16.80      8.19 o 
  -5   5  13      269.78      244.33     23.92 o 
  -4   5  13       18.53       13.66     11.52 o 
  -3   5  13       33.22       33.52     12.62 o 
  -2   5  13      429.19      460.54     25.86 o 
  -1   5  13       13.16       14.33     11.66 o 
   0   5  13       32.17       24.54     12.76 o 
   1   5  13       14.25       12.15     11.58 o 
   2   5  13       11.41       12.05     11.40 o 
   3   5  13       50.16       52.01     13.37 o 
   4   5  13      151.87      151.91     17.97 o 
   5   5  13       15.76        1.81     11.79 o 
   6   5  13      380.39      357.35     27.30 o 
   7   5  13       68.30       75.97     28.11 o 
   8   5  13       11.99       18.15     12.83 o 
   9   5  13       14.23       29.55     13.34 o 
  10   5  13       42.88       19.01     13.73 o 
  11   5  13       98.60      106.56     19.33 o 
 -17   6  13       81.31       61.15     18.23 o 
 -16   6  13       45.08       24.50     18.31 o 
 -15   6  13        2.48       22.06     17.39 o 
 -14   6  13       28.06       40.87     16.49 o 
 -13   6  13       81.01       88.78     22.70 o 
 -12   6  13      248.63      273.46     25.86 o 
 -11   6  13        0.21       -8.94     13.58 o 
 -10   6  13      113.58      148.84     27.49 o 
  -9   6  13      128.14      126.88     19.45 o 
  -8   6  13        0.25       17.09     15.82 o 
  -7   6  13        1.45        0.44     10.47 o 
  -6   6  13      333.55      338.76     28.47 o 
  -5   6  13      111.95      160.17     17.13 o 
  -4   6  13       39.48       23.11     19.46 o 
  -3   6  13       35.70       42.99     12.32 o 
  -2   6  13      137.71      113.60     15.13 o 
  -1   6  13        1.57       12.03     11.63 o 
   0   6  13      464.84      482.78     27.99 o 
   1   6  13        2.51       15.69      8.71 o 
   2   6  13       24.16       21.52      8.67 o 
   3   6  13      342.73      347.83     16.69 o 
   4   6  13        1.40        7.91     10.59 o 
   5   6  13       19.34        8.78     10.57 o 
   6   6  13      594.20      596.06     42.87 o 
   7   6  13       14.09       18.80     15.54 o 
   8   6  13        7.04       23.97     23.89 o 
   9   6  13      136.43      113.37     34.16 o 
 -13   7  13       11.81       77.02     34.60 o 
 -12   7  13       30.34       -2.28     24.94 o 
 -11   7  13        0.37       -8.96     23.36 o 
 -10   7  13       67.52       89.31     37.85 o 
  -9   7  13        0.25      -19.06     24.15 o 
  -8   7  13       42.78       14.31     31.70 o 
  -7   7  13        6.22        1.61     16.60 o 
  -6   7  13        1.69       -4.33     15.66 o 
  -5   7  13      199.47      221.65     30.93 o 
  -4   7  13       30.43       32.84     19.66 o 
  -3   7  13       21.47       23.95     19.24 o 
  -2   7  13       35.10       49.08     20.95 o 
  -1   7  13       71.39       80.59     22.93 o 
   0   7  13       14.23        9.33     18.49 o 
   1   7  13        3.05       11.00     20.07 o 
   2   7  13       77.43       94.25     24.58 o 
   3   7  13        2.38      -13.33     16.24 o 
   4   7  13       44.94       45.60     31.75 o 
 -24   0  14        3.20       35.92     16.16 o 
 -23   0  14        0.01       46.19     16.60 o 
 -22   0  14      501.66      527.70     34.95 o 
 -21   0  14      110.07      164.39     22.74 o 
 -20   0  14      309.44      314.83     28.54 o 
 -19   0  14       36.05       13.61     15.19 o 
 -18   0  14       12.50       26.52     16.51 o 
 -17   0  14       53.33       58.32     17.83 o 
 -16   0  14        1.91      -13.79     13.79 o 
 -15   0  14        4.38      -10.03     10.74 o 
 -14   0  14       29.01       22.78     13.73 o 
 -13   0  14       21.71       12.96     13.13 o 
 -12   0  14       40.69       48.78     12.98 o 
 -11   0  14      154.84       99.90     14.94 o 
 -10   0  14      307.19      256.82     19.72 o 
  -9   0  14        0.17       11.95     10.50 o 
  -8   0  14        2.15       27.73     11.47 o 
  -7   0  14       44.44       29.19     11.44 o 
  -6   0  14       34.96       47.02     15.43 o 
  -5   0  14        0.01       11.27     10.53 o 
  -4   0  14       25.03       38.38     17.82 o 
  -3   0  14       37.11       62.86     30.34 o 
  -2   0  14      110.70      130.49     27.94 o 
  -1   0  14       89.09      126.08     13.63 o 
   0   0  14        6.94       40.24     15.62 o 
   1   0  14       16.52       34.75     11.61 o 
   2   0  14        9.23       26.43     12.74 o 
   3   0  14        3.57       36.37     21.75 o 
   4   0  14      236.17      264.29     18.54 o 
   5   0  14       86.96       85.03     19.36 o 
   6   0  14       97.47       59.49     13.91 o 
   7   0  14       32.33       29.26     12.30 o 
   8   0  14       32.11       44.16     13.48 o 
   9   0  14        0.51        3.43     11.77 o 
  10   0  14        0.15       29.41     19.48 o 
  11   0  14      134.52      155.40     19.26 o 
  12   0  14      204.07      232.33     21.83 o 
  13   0  14      171.69      152.63     19.50 o 
  14   0  14        4.49       16.33     13.84 o 
 -23   1  14      152.33      168.08     26.43 o 
 -22   1  14       39.07       97.65     24.33 o 
 -21   1  14       51.26       82.90     22.92 o 
 -20   1  14       17.21       24.85     19.23 o 
 -19   1  14        0.17        2.69     11.48 o 
 -18   1  14       15.40       16.64     12.41 o 
 -17   1  14      187.84      204.97     19.40 o 
 -16   1  14       85.54       58.51     19.31 o 
 -15   1  14      131.32      115.40      8.60 o 
 -14   1  14      245.05      206.93     10.77 o 
 -13   1  14        3.18        8.71      9.50 o 
 -12   1  14       17.96       21.43      6.49 o 
 -11   1  14       65.02       55.63      7.77 o 
 -10   1  14       90.15       89.31      8.69 o 
  -9   1  14        0.13       -1.26      7.60 o 
  -8   1  14        3.06        4.85      6.34 o 
  -7   1  14        2.36        7.34      6.37 o 
  -6   1  14        4.86       11.67      6.59 o 
  -5   1  14       47.69       49.74     10.22 o 
  -4   1  14       35.88       51.94      7.98 o 
  -3   1  14        4.59       21.94      9.43 o 
  -2   1  14       11.91       22.55      8.51 o 
  -1   1  14       86.36      128.95     10.42 o 
   0   1  14       24.19       32.39     14.30 o 
   1   1  14        1.50       28.63      9.59 o 
   2   1  14        0.85       16.46      9.06 o 
   3   1  14       92.13      124.30     11.09 o 
   4   1  14       25.48       45.49      8.98 o 
   5   1  14      102.96      103.02     17.73 o 
   6   1  14        0.56       -1.37      8.22 o 
   7   1  14        0.02       -1.99      8.45 o 
   8   1  14       63.54       54.55     10.73 o 
   9   1  14       86.07      105.24     13.07 o 
  10   1  14      183.81      194.01     23.42 o 
  11   1  14       29.74       27.82     10.36 o 
  12   1  14        3.62        4.23     10.47 o 
  13   1  14       35.45       75.26     17.15 o 
  14   1  14       13.09       22.16     10.46 o 
 -23   2  14        6.95       13.09     15.97 o 
 -22   2  14       33.03       52.17     16.91 o 
 -21   2  14        5.82       16.50     15.43 o 
 -20   2  14      124.86      123.47     21.34 o 
 -19   2  14      117.66      151.23     16.99 o 
 -18   2  14        5.29       12.02     10.91 o 
 -17   2  14       10.12        9.51     10.53 o 
 -16   2  14        3.99       -4.33     11.92 o 
 -15   2  14        1.35        2.53     12.04 o 
 -14   2  14       38.00       34.50     11.17 o 
 -13   2  14        9.75       -3.88      8.80 o 
 -12   2  14       16.49       29.24      9.15 o 
 -11   2  14       10.33       22.57      8.63 o 
 -10   2  14        2.75       15.43      8.44 o 
  -9   2  14        9.76       25.05     11.32 o 
  -8   2  14      176.53      171.42     13.56 o 
  -7   2  14      240.86      236.88     15.70 o 
  -6   2  14       20.17       21.58      8.74 o 
  -5   2  14      376.93      399.57     18.07 o 
  -4   2  14        1.40       19.20     13.01 o 
  -3   2  14        0.04        4.09      8.34 o 
  -2   2  14      394.18      426.06     33.96 o 
  -1   2  14        0.66       29.73      9.66 o 
   0   2  14       47.19       69.93     11.12 o 
   1   2  14        0.30       17.97      8.39 o 
   2   2  14       13.04       31.33      9.77 o 
   3   2  14        2.23        1.65      8.18 o 
   4   2  14       38.63       41.11     10.27 o 
   5   2  14       39.41       40.72     10.66 o 
   6   2  14        4.53        9.92      9.34 o 
   7   2  14      223.59      211.20     21.73 o 
   8   2  14      160.97      172.25     21.41 o 
   9   2  14        8.94       12.74      8.33 o 
  10   2  14      162.09      181.74     18.45 o 
  11   2  14        0.06       14.07      8.96 o 
  12   2  14       31.23       57.31     14.20 o 
  13   2  14      260.15      314.93     22.83 o 
  14   2  14      137.66      184.65     27.60 o 
 -22   3  14       36.00       48.77     28.06 o 
 -21   3  14        0.00       24.93     16.40 o 
 -20   3  14        9.09       13.19     15.91 o 
 -19   3  14       16.59       -2.69     13.71 o 
 -18   3  14        0.67       -5.73     12.50 o 
 -17   3  14       62.95       85.98     14.59 o 
 -16   3  14      120.31      144.89     17.33 o 
 -15   3  14       35.59       28.82     11.93 o 
 -14   3  14       51.87       68.05     15.68 o 
 -13   3  14      119.50       95.45     14.18 o 
 -12   3  14       85.15       66.59     11.82 o 
 -11   3  14       93.57      125.51     13.90 o 
 -10   3  14        4.57        0.69      8.56 o 
  -9   3  14       40.87       40.46     13.30 o 
  -8   3  14       28.54       36.62      8.88 o 
  -7   3  14       33.85       40.82      9.64 o 
  -6   3  14       42.27       60.08     10.27 o 
  -5   3  14       35.03       42.48      9.25 o 
  -4   3  14      160.35      188.14     24.70 o 
  -3   3  14      294.70      265.51     19.16 o 
  -2   3  14       92.51       74.53     11.62 o 
  -1   3  14       29.25       27.58      9.21 o 
   0   3  14       34.59       32.54      9.99 o 
   1   3  14        2.92        8.48     12.82 o 
   2   3  14       94.28      117.56     13.45 o 
   3   3  14      107.14      124.88     20.16 o 
   4   3  14      209.69      274.89     18.40 o 
   5   3  14       26.42       32.05     10.54 o 
   6   3  14        0.38        8.47     10.87 o 
   7   3  14        6.46       10.74     11.03 o 
   8   3  14        0.10        3.74     10.83 o 
   9   3  14        7.10       18.51     11.93 o 
  10   3  14       17.66       16.58     13.23 o 
  11   3  14       23.54       23.15     11.98 o 
  12   3  14       57.24       57.11     15.57 o 
  13   3  14      142.15      176.55     26.78 o 
 -20   4  14       54.51       65.42     17.08 o 
 -19   4  14        0.30       28.90     15.01 o 
 -18   4  14       74.31       75.24     17.03 o 
 -17   4  14      326.82      304.96     25.10 o 
 -16   4  14      175.17      210.80     22.09 o 
 -15   4  14       20.88        3.48     16.90 o 
 -14   4  14       63.09       43.26     12.58 o 
 -13   4  14        7.79        5.93     10.20 o 
 -12   4  14        7.09       -7.58      9.51 o 
 -11   4  14       14.14       18.11     10.48 o 
 -10   4  14        1.20        1.34      9.28 o 
  -9   4  14        4.95       22.00     10.04 o 
  -8   4  14       10.12       31.47     10.04 o 
  -7   4  14       32.21       22.14     10.05 o 
  -6   4  14       23.14        9.86      9.99 o 
  -5   4  14       55.23       92.00     12.91 o 
  -4   4  14      459.02      450.90     23.31 o 
  -3   4  14      195.91      232.53     18.45 o 
  -2   4  14      119.17      122.12     15.44 o 
  -1   4  14       32.01       35.49     11.51 o 
   0   4  14       36.23       28.84     11.54 o 
   1   4  14       64.21       76.31     13.25 o 
   2   4  14        7.04       -8.92      9.28 o 
   3   4  14       11.23       25.93     11.04 o 
   4   4  14       58.01       44.12     12.88 o 
   5   4  14      107.86      155.78     17.10 o 
   6   4  14       10.21       17.21     11.91 o 
   7   4  14      489.05      569.57     27.01 o 
   8   4  14        0.34       -8.39     11.07 o 
   9   4  14       25.88       26.34     12.54 o 
  10   4  14      143.83      145.38     17.74 o 
  11   4  14      158.40      197.62     32.46 o 
 -18   5  14      232.14      198.05     22.35 o 
 -17   5  14        8.73      -12.11     12.11 o 
 -16   5  14       11.69       20.10     14.08 o 
 -15   5  14       52.55       42.07     15.20 o 
 -14   5  14       13.19      -10.30     12.04 o 
 -13   5  14       24.76       34.97     14.56 o 
 -12   5  14      136.87      146.97     19.60 o 
 -11   5  14        0.86       14.22     12.52 o 
 -10   5  14        0.11        1.25      8.66 o 
  -9   5  14       17.03       13.86     10.92 o 
  -8   5  14       13.71        2.49      9.32 o 
  -7   5  14        0.56       -1.45      8.32 o 
  -6   5  14      101.22       74.41     13.87 o 
  -5   5  14       12.18        3.60     10.69 o 
  -4   5  14       35.37       39.25     12.42 o 
  -3   5  14        2.52        7.38     10.89 o 
  -2   5  14       33.56       19.08     11.91 o 
  -1   5  14       88.06      112.73     17.16 o 
   0   5  14      320.57      335.68     24.47 o 
   1   5  14      141.43      159.87     20.03 o 
   2   5  14      167.32      183.26     32.06 o 
   3   5  14      267.83      307.38     31.90 o 
   4   5  14       51.42       52.10     18.02 o 
   5   5  14       13.23       23.13     13.92 o 
   6   5  14       32.24       40.18     14.41 o 
   7   5  14       14.52       13.56     13.40 o 
   8   5  14       62.06       57.68     14.92 o 
   9   5  14       22.92       16.16     12.82 o 
 -15   6  14       89.28      117.83     20.92 o 
 -14   6  14       32.63       60.02     17.91 o 
 -13   6  14       51.37       49.32     37.85 o 
 -12   6  14      124.10      130.11     21.63 o 
 -11   6  14        9.60        3.28     14.73 o 
 -10   6  14       49.97       83.08     20.64 o 
  -9   6  14        6.73       -5.12     14.01 o 
  -8   6  14      123.28      136.34     17.72 o 
  -7   6  14       85.48       90.66     18.10 o 
  -6   6  14       77.47       71.83     15.03 o 
  -5   6  14      162.98      190.75     19.83 o 
  -4   6  14      159.22      176.33     21.94 o 
  -3   6  14       75.22       80.90     15.21 o 
  -2   6  14      250.86      245.13     16.60 o 
  -1   6  14      430.51      431.91     20.20 o 
   0   6  14       71.52       76.55     14.53 o 
   1   6  14        4.99       15.53      9.45 o 
   2   6  14       38.73       45.31     13.16 o 
   3   6  14      412.95      431.82     48.41 o 
   4   6  14       93.75      120.29     16.25 o 
   5   6  14      185.16      211.54     18.96 o 
   6   6  14       44.07       48.21     15.98 o 
  -8   7  14        1.29        6.24     25.99 o 
  -7   7  14       12.89       71.83     33.99 o 
  -6   7  14        2.73        3.52     17.46 o 
  -5   7  14       37.51       21.08     19.17 o 
  -4   7  14      378.39      468.41     40.74 o 
  -3   7  14       86.96       89.09     22.83 o 
  -2   7  14        8.93       42.07     19.90 o 
  -1   7  14      172.71      171.95     30.15 o 
 -22   1  15        0.71       57.52     19.93 o 
 -21   1  15        0.31       32.67     17.21 o 
 -20   1  15      233.92      281.90     32.49 o 
 -19   1  15       40.82       41.89     20.64 o 
 -18   1  15       33.27       21.41     15.50 o 
 -17   1  15       71.54       77.81     18.36 o 
 -16   1  15       90.74      102.49     34.86 o 
 -15   1  15       28.78       60.96     12.96 o 
 -14   1  15       47.43       29.58     15.44 o 
 -13   1  15        7.04        5.36      9.95 o 
 -12   1  15        0.85       -4.59      9.13 o 
 -11   1  15       12.91        0.84      9.40 o 
 -10   1  15       23.87       13.28      6.62 o 
  -9   1  15       15.97       27.58      8.54 o 
  -8   1  15       72.58       73.87      8.79 o 
  -7   1  15       82.35      103.15      9.76 o 
  -6   1  15       79.70       84.85      9.31 o 
  -5   1  15       41.34       55.92      9.61 o 
  -4   1  15       18.36       32.03     16.79 o 
  -3   1  15        7.05       31.52      8.66 o 
  -2   1  15        1.96       26.41     15.17 o 
  -1   1  15        1.11       21.29     10.07 o 
   0   1  15        1.25        3.94      7.47 o 
   1   1  15        2.72       12.37     11.15 o 
   2   1  15       13.04       32.92      9.31 o 
   3   1  15        9.46       22.28      9.36 o 
   4   1  15       42.42       70.09     15.61 o 
   5   1  15       79.10       93.85     11.98 o 
   6   1  15        7.47       13.62      9.71 o 
   7   1  15       47.76       23.39     10.08 o 
   8   1  15       33.67       41.21     10.59 o 
   9   1  15       42.64       49.83     10.97 o 
  10   1  15      101.66      110.03     13.36 o 
  11   1  15       53.15       48.90     12.50 o 
  12   1  15       29.40       22.16     10.34 o 
 -21   2  15      128.82      156.61     23.10 o 
 -20   2  15       83.68      105.88     17.72 o 
 -19   2  15       64.85       70.15     14.32 o 
 -18   2  15       39.35       63.23     13.42 o 
 -17   2  15       34.81       13.26     13.91 o 
 -16   2  15       11.48       22.17     13.92 o 
 -15   2  15       78.07       92.72     16.94 o 
 -14   2  15        4.72        3.78     10.47 o 
 -13   2  15       17.82       10.94     11.19 o 
 -12   2  15       32.72       20.58     11.40 o 
 -11   2  15       11.92       10.04     10.50 o 
 -10   2  15        0.05        6.37      9.30 o 
  -9   2  15       47.48       42.71     11.02 o 
  -8   2  15       51.70       75.33     12.15 o 
  -7   2  15       46.56       63.44     11.86 o 
  -6   2  15        9.34       36.96     15.88 o 
  -5   2  15        4.61       33.01      9.17 o 
  -4   2  15      383.96      439.77     20.78 o 
  -3   2  15       91.68      113.54     14.62 o 
  -2   2  15      223.05      295.90     23.32 o 
  -1   2  15      152.76      174.42     15.62 o 
   0   2  15       48.94       71.54     14.11 o 
   1   2  15        1.12       18.93     13.44 o 
   2   2  15        0.37       23.14      9.49 o 
   3   2  15       14.92       30.74     11.80 o 
   4   2  15       42.49       64.37     11.90 o 
   5   2  15       60.28       57.77     13.50 o 
   6   2  15      135.79      122.07     16.40 o 
   7   2  15       53.95       31.68     13.16 o 
   8   2  15      222.97      249.14     20.45 o 
   9   2  15      162.55      164.21     18.26 o 
  10   2  15       10.62       16.59     13.55 o 
  11   2  15       97.91      141.25     20.33 o 
 -20   3  15        0.07       10.77     14.19 o 
 -19   3  15        8.35       14.39     13.69 o 
 -18   3  15        5.07        6.62     13.24 o 
 -17   3  15        0.42       11.29     11.56 o 
 -16   3  15        3.84       15.73     11.88 o 
 -15   3  15        9.07       24.61     11.98 o 
 -14   3  15      202.00      250.00     37.55 o 
 -13   3  15       34.80       25.01     12.01 o 
 -12   3  15        0.09       11.41     11.21 o 
 -11   3  15       59.84       60.24     13.53 o 
 -10   3  15      229.00      218.91     18.65 o 
  -9   3  15      120.26      111.77     14.00 o 
  -8   3  15      168.93      151.01     24.08 o 
  -7   3  15       11.12       27.60     11.95 o 
  -6   3  15        0.00       13.27      9.81 o 
  -5   3  15      119.33      146.97     16.34 o 
  -4   3  15       18.06       13.60     11.27 o 
  -3   3  15       91.45       97.84     16.23 o 
  -2   3  15       37.97       44.41     12.42 o 
  -1   3  15       33.70       31.23     12.03 o 
   0   3  15      171.77      178.06     19.06 o 
   1   3  15        5.35       23.81     11.59 o 
   2   3  15       47.18       43.85     13.33 o 
   3   3  15       10.50       12.64     11.17 o 
   4   3  15      247.40      255.51     20.61 o 
   5   3  15       19.28       15.24     11.47 o 
   6   3  15       29.75       17.05     11.97 o 
   7   3  15       51.84       41.72     13.48 o 
   8   3  15       47.87       42.06     13.45 o 
   9   3  15       29.18       48.29     13.90 o 
  10   3  15       22.70       45.12     12.75 o 
 -18   4  15        0.35       24.90     14.85 o 
 -17   4  15       57.79       85.88     18.17 o 
 -16   4  15       26.93       37.19     15.25 o 
 -15   4  15       84.54       91.57     33.65 o 
 -14   4  15       35.02       31.70     14.13 o 
 -13   4  15       91.55      119.56     23.37 o 
 -12   4  15        0.35       20.96     13.39 o 
 -11   4  15       78.83       90.34     14.94 o 
 -10   4  15        6.89        9.40     10.71 o 
  -9   4  15       13.46       10.36     11.13 o 
  -8   4  15       29.92       36.54     12.37 o 
  -7   4  15      437.64      467.63     25.68 o 
  -6   4  15      405.37      376.47     27.94 o 
  -5   4  15        0.00        1.56     10.86 o 
  -4   4  15      319.00      326.65     22.69 o 
  -3   4  15        6.93       10.89     11.66 o 
  -2   4  15       32.37       37.16     15.02 o 
  -1   4  15        9.82        3.46     11.13 o 
   0   4  15        2.65       -1.37     10.63 o 
   1   4  15        1.86       11.92     10.99 o 
   2   4  15       55.10       33.20     12.79 o 
   3   4  15       22.28       26.15     12.67 o 
   4   4  15      296.73      259.35     20.44 o 
   5   4  15       60.08       78.04     14.70 o 
   6   4  15      471.85      499.90     26.93 o 
   7   4  15        3.99       16.87     12.12 o 
   8   4  15      316.91      340.78     25.59 o 
 -16   5  15        4.96       23.91     15.84 o 
 -15   5  15      136.86      138.06     19.42 o 
 -14   5  15        8.65        6.78     13.01 o 
 -13   5  15      116.58      144.78     20.38 o 
 -12   5  15      105.80      104.71     23.17 o 
 -11   5  15      245.08      202.09     21.62 o 
 -10   5  15      407.09      451.48     21.34 o 
  -9   5  15       36.48       45.52     11.51 o 
  -8   5  15       61.08       68.15     12.29 o 
  -7   5  15      204.76      209.43     19.13 o 
  -6   5  15       75.26       95.53     16.84 o 
  -5   5  15      152.84      157.90     17.53 o 
  -4   5  15       42.37       44.49     12.89 o 
  -3   5  15      398.45      396.84     23.49 o 
  -2   5  15       30.40       28.23     12.13 o 
  -1   5  15        1.88       -9.19     10.15 o 
   0   5  15        6.04        9.28     11.51 o 
   1   5  15        1.85        5.48     12.47 o 
   2   5  15      104.78      124.61     17.95 o 
   3   5  15       28.06       37.91     13.89 o 
   4   5  15       19.01       22.93     13.28 o 
   5   5  15      196.70      178.73     20.81 o 
   6   5  15        6.88        5.17     16.16 o 
 -11   6  15       13.34        9.46     15.01 o 
 -10   6  15       81.20       47.08     32.14 o 
  -9   6  15       19.91       20.20     15.26 o 
  -8   6  15       13.17        6.40     13.31 o 
  -7   6  15       19.55       28.58     14.91 o 
  -6   6  15        4.86       16.00     12.01 o 
  -5   6  15        4.38       15.05     12.55 o 
  -4   6  15        1.51       14.38     12.93 o 
  -3   6  15      248.39      214.20     16.58 o 
  -2   6  15       50.91       66.83     12.53 o 
  -1   6  15       91.98       87.99     19.56 o 
   0   6  15       47.30       67.62     11.99 o 
   1   6  15       42.06       40.50     14.26 o 
 -20   0  16        0.51       20.81     13.96 o 
 -19   0  16        9.14       38.82     15.90 o 
 -18   0  16        0.84       -1.49     13.44 o 
 -17   0  16       16.55       31.44     16.86 o 
 -16   0  16       77.95       92.50     25.91 o 
 -15   0  16      128.06      146.36     19.49 o 
 -14   0  16      623.09      705.84     43.43 o 
 -13   0  16      198.15      256.28     22.58 o 
 -12   0  16        2.38       17.54     13.37 o 
 -11   0  16      211.51      255.92     22.86 o 
 -10   0  16       25.22       11.65     13.44 o 
  -9   0  16       22.06       11.20     13.36 o 
  -8   0  16        1.19       30.05     30.96 o 
  -7   0  16      290.55      319.87     25.47 o 
  -6   0  16      119.28      155.08     19.96 o 
  -5   0  16        0.00      -12.19     12.19 o 
  -4   0  16       23.87       73.72     27.89 o 
  -3   0  16      992.28     1161.79     50.37 o 
  -2   0  16      725.42      851.71     42.01 o 
  -1   0  16      344.53      445.76     34.42 o 
   0   0  16      313.67      376.88     24.60 o 
   1   0  16       17.88        5.89     14.15 o 
   2   0  16        1.46        4.82     13.20 o 
   3   0  16       41.02       63.29     17.99 o 
   4   0  16       15.03        8.41     25.12 o 
   5   0  16      248.24      305.87     76.53 o 
   6   0  16      527.35      565.42     35.13 o 
   7   0  16       33.94       90.36     19.69 o 
   8   0  16      648.78      799.49     51.11 o 
   9   0  16      663.32      747.07     71.44 o 
  10   0  16      633.11      715.19     48.83 o 
 -20   1  16       55.41       95.81     21.60 o 
 -19   1  16       91.81      102.92     23.71 o 
 -18   1  16        1.56       31.48     15.53 o 
 -17   1  16       87.63      134.86     39.56 o 
 -16   1  16       75.43       58.55     18.51 o 
 -15   1  16       23.87       34.08     13.88 o 
 -14   1  16        5.63       33.29     14.35 o 
 -13   1  16      233.95      234.99     21.14 o 
 -12   1  16        0.28       30.04     13.13 o 
 -11   1  16        4.80       -0.60     10.13 o 
 -10   1  16        7.70        6.77     10.59 o 
  -9   1  16       24.46       25.61     11.55 o 
  -8   1  16       23.52       19.08     11.08 o 
  -7   1  16      342.49      371.85     30.18 o 
  -6   1  16      247.65      267.46     16.03 o 
  -5   1  16       65.16       79.48     10.90 o 
  -4   1  16      471.94      553.65     17.98 o 
  -3   1  16        2.06       25.74     11.03 o 
  -2   1  16      257.42      290.73     16.66 o 
  -1   1  16      238.99      270.74     15.37 o 
   0   1  16       13.63       18.61      8.58 o 
   1   1  16        9.89        3.82      8.57 o 
   2   1  16        0.34       -4.64      8.12 o 
   3   1  16      100.66      102.92     13.59 o 
   4   1  16       39.21       48.28     10.58 o 
   5   1  16      259.24      293.95     20.20 o 
   6   1  16       67.42       87.66     12.39 o 
   7   1  16       27.77       45.27     10.93 o 
   8   1  16      333.07      366.46     30.32 o 
   9   1  16       79.25       92.12     13.02 o 
 -19   2  16       48.65       54.79     17.27 o 
 -18   2  16      131.54      142.48     16.90 o 
 -17   2  16      157.39      165.57     21.09 o 
 -16   2  16      142.60      184.97     20.76 o 
 -15   2  16       13.17       -1.35     12.34 o 
 -14   2  16      112.42      131.53     16.44 o 
 -13   2  16      127.53      130.28     25.87 o 
 -12   2  16        0.03        4.86     13.52 o 
 -11   2  16       17.79       18.19     14.56 o 
 -10   2  16        4.03        5.51     11.03 o 
  -9   2  16        7.35       22.82     16.03 o 
  -8   2  16       51.05       40.62     12.85 o 
  -7   2  16        4.22       12.84     10.96 o 
  -6   2  16      141.14      179.14     20.79 o 
  -5   2  16       63.78       65.10     14.98 o 
  -4   2  16       56.71       93.78     19.17 o 
  -3   2  16       37.23       36.64     13.56 o 
  -2   2  16        1.87        9.89     11.02 o 
  -1   2  16        9.06       22.86     11.20 o 
   0   2  16      188.75      210.96     20.23 o 
   1   2  16       27.12       11.51     14.26 o 
   2   2  16        4.95       19.48     11.00 o 
   3   2  16       51.25       42.51     12.58 o 
   4   2  16      106.64      114.41     16.38 o 
   5   2  16      323.41      310.06     41.23 o 
   6   2  16       41.42       51.69     13.73 o 
   7   2  16      367.09      415.39     25.25 o 
   8   2  16        2.79        7.75     11.71 o 
   9   2  16        8.27       41.45     24.94 o 
 -18   3  16       22.10       33.77     14.70 o 
 -17   3  16       26.34       37.23     20.80 o 
 -16   3  16        0.11        3.32     11.48 o 
 -15   3  16        3.60       23.61     12.46 o 
 -14   3  16       41.85       25.71     28.36 o 
 -13   3  16        6.67       -9.51     12.99 o 
 -12   3  16       45.95       53.29     13.80 o 
 -11   3  16       16.59        4.44     11.48 o 
 -10   3  16      107.19      133.30     17.95 o 
  -9   3  16      379.06      414.12     24.36 o 
  -8   3  16        8.33       -8.72     10.51 o 
  -7   3  16        5.65       10.92     11.79 o 
  -6   3  16       10.34       14.94     11.90 o 
  -5   3  16       19.52       38.68     12.79 o 
  -4   3  16      210.68      249.94     21.37 o 
  -3   3  16       24.08       39.07     13.19 o 
  -2   3  16       42.24       62.50     13.84 o 
  -1   3  16        2.75        2.94     11.50 o 
   0   3  16       85.07       94.96     15.71 o 
   1   3  16       13.60       38.15     13.18 o 
   2   3  16        5.74       25.32     12.89 o 
   3   3  16       78.08      102.45     16.86 o 
   4   3  16       10.41      -10.65     10.65 o 
   5   3  16       79.76      115.70     22.59 o 
   6   3  16       46.25       41.07     14.89 o 
   7   3  16        8.49        9.94     12.20 o 
 -15   4  16        0.54       11.16     11.77 o 
 -14   4  16       11.27       21.70     11.55 o 
 -13   4  16        0.05        4.20     10.35 o 
 -12   4  16        4.33       11.62     11.18 o 
 -11   4  16       28.66       44.82     13.30 o 
 -10   4  16        5.44       14.04     11.94 o 
  -9   4  16      107.59      132.52     17.25 o 
  -8   4  16        5.26       20.07     12.13 o 
  -7   4  16        0.94       16.98     11.72 o 
  -6   4  16       52.74       54.02     14.06 o 
  -5   4  16       12.32        7.31     11.10 o 
  -4   4  16       26.55       30.53     12.46 o 
  -3   4  16       13.89       22.40     12.66 o 
  -2   4  16       27.69       54.53     13.78 o 
  -1   4  16        5.10       14.10     12.23 o 
   0   4  16       27.70       33.28     14.44 o 
   1   4  16       67.39       76.31     15.57 o 
   2   4  16      127.71      157.28     18.47 o 
   3   4  16       10.14       21.44     12.30 o 
   4   4  16      262.45      261.98     21.57 o 
   5   4  16      100.65      134.76     18.00 o 
 -12   5  16       53.59       53.95     18.27 o 
 -11   5  16        3.48       16.65     11.03 o 
 -10   5  16       60.76       57.33     12.31 o 
  -9   5  16        9.66       22.31      9.91 o 
  -8   5  16       32.06       40.27     11.24 o 
  -7   5  16       40.06       51.96     13.86 o 
  -6   5  16        9.48       12.62     11.75 o 
  -5   5  16       74.63       67.44     14.88 o 
  -4   5  16      109.46      106.23     19.00 o 
  -3   5  16       58.97       57.11     17.97 o 
  -2   5  16       79.74       71.91     14.69 o 
  -1   5  16       17.84       29.09     12.44 o 
   0   5  16      142.94      145.41     18.89 o 
   1   5  16       19.33       44.34     14.78 o 
 -17   1  17        6.56       41.92     16.50 o 
 -16   1  17      118.07      165.56     38.73 o 
 -15   1  17        9.42       15.07     13.29 o 
 -14   1  17        7.04        0.19     20.54 o 
 -13   1  17        3.41       25.44     14.02 o 
 -12   1  17      190.10      196.61     20.90 o 
 -11   1  17       18.71       20.60     16.43 o 
 -10   1  17       18.21       44.08     14.96 o 
  -9   1  17       22.82       28.31     13.26 o 
  -8   1  17      134.24      140.88     27.66 o 
  -7   1  17        6.45      -10.24     10.24 o 
  -6   1  17      186.98      184.63     17.72 o 
  -5   1  17       38.50       40.80     13.26 o 
  -4   1  17       22.22       42.56     12.69 o 
  -3   1  17        3.18       19.92     11.84 o 
  -2   1  17       17.85       37.34     12.84 o 
  -1   1  17      298.87      313.08     21.87 o 
   0   1  17      203.64      183.80     22.13 o 
   1   1  17       78.83       93.48     15.37 o 
   2   1  17       15.41       27.14      9.43 o 
   3   1  17        0.41       18.21      9.12 o 
   4   1  17       12.01       14.35     11.64 o 
   5   1  17       27.06       42.35     10.40 o 
   6   1  17        2.49       18.87      9.32 o 
 -16   2  17       47.71       43.60     15.16 o 
 -15   2  17       77.68       90.44     17.40 o 
 -14   2  17        1.90        5.30     12.98 o 
 -13   2  17      267.32      308.91     31.32 o 
 -12   2  17      125.04      141.11     17.23 o 
 -11   2  17       20.65       27.71     12.38 o 
 -10   2  17       23.54       37.88     12.79 o 
  -9   2  17       55.14       84.33     15.00 o 
  -8   2  17       99.92      116.88     17.05 o 
  -7   2  17       32.14       33.01     13.41 o 
  -6   2  17      109.55      108.81     16.29 o 
  -5   2  17      132.89      181.55     19.31 o 
  -4   2  17        3.89        6.01     10.77 o 
  -3   2  17       99.76      107.56     16.28 o 
  -2   2  17      127.72      154.02     19.49 o 
  -1   2  17      305.83      340.13     23.28 o 
   0   2  17       39.65       47.58     13.62 o 
   1   2  17      108.71      102.98     16.07 o 
   2   2  17       31.25       28.35     13.22 o 
   3   2  17       81.06       73.37     15.34 o 
   4   2  17        0.49       12.64     11.69 o 
   5   2  17      176.66      161.68     19.03 o 
 -14   3  17        7.95       -3.60     13.48 o 
 -13   3  17        1.10       25.71     15.13 o 
 -12   3  17      196.69      206.99     19.70 o 
 -11   3  17      138.56      117.99     16.83 o 
 -10   3  17        1.72       28.32     13.05 o 
  -9   3  17      107.97       90.41     15.58 o 
  -8   3  17       35.64       59.55     14.44 o 
  -7   3  17      100.39      116.88     17.96 o 
  -6   3  17       23.11       10.92     12.13 o 
  -5   3  17        3.65        3.05     11.70 o 
  -4   3  17      178.25      173.08     25.69 o 
  -3   3  17      514.33      556.75     28.77 o 
  -2   3  17       19.14       29.10     12.88 o 
  -1   3  17      211.95      204.39     20.15 o 
   0   3  17        9.63       39.16     14.05 o 
   1   3  17      146.72      148.57     22.69 o 
   2   3  17       46.25       45.09     13.83 o 
   3   3  17        7.90       19.71     12.29 o 
 -11   4  17       10.34       49.62     41.58 o 
 -10   4  17        2.32       37.14     13.80 o 
  -9   4  17        8.63       24.00     12.65 o 
  -8   4  17       35.15       34.81     13.54 o 
  -7   4  17       91.42      117.56     17.08 o 
  -6   4  17        2.25       40.00     14.65 o 
  -5   4  17        1.22       11.53     14.18 o 
  -4   4  17        2.82        0.87     12.33 o 
  -3   4  17       13.37       19.34     12.24 o 
  -2   4  17        0.12       16.46     12.43 o 
  -1   4  17        0.32       14.98     12.43 o 
   0   4  17       64.94       99.43     22.29 o 
 -13   0  18      106.84      150.99     17.61 o 
 -12   0  18       30.85       65.46     15.50 o 
 -11   0  18        5.23       36.26     14.61 o 
 -10   0  18       13.72        4.30     19.58 o 
  -9   0  18       53.09       79.45     27.36 o 
  -8   0  18       61.22       66.51     16.70 o 
  -7   0  18      147.86      204.60     50.41 o 
  -6   0  18      228.05      310.71     25.22 o 
  -5   0  18       50.59       62.44     40.13 o 
  -4   0  18      187.34      207.45     22.04 o 
  -3   0  18       72.67      135.68     37.06 o 
  -2   0  18       74.42       60.31     33.59 o 
  -1   0  18       18.20       43.73     16.17 o 
   0   0  18       16.09       22.99     15.73 o 
   1   0  18       11.73       29.76     15.67 o 
   2   0  18       22.58       17.83     18.35 o 
 -13   1  18       39.02       58.90     23.19 o 
 -12   1  18        6.31       13.34     13.30 o 
 -11   1  18      224.83      251.57     22.74 o 
 -10   1  18      206.47      225.47     21.64 o 
  -9   1  18        1.34        6.53     12.75 o 
  -8   1  18       65.16       37.52     14.00 o 
  -7   1  18      287.13      330.30     26.27 o 
  -6   1  18       61.78       65.54     17.58 o 
  -5   1  18       21.53       39.59     27.62 o 
  -4   1  18       55.66       82.83     23.70 o 
  -3   1  18        5.63       28.18     11.63 o 
  -2   1  18        2.79       13.76     11.95 o 
  -1   1  18        9.08       32.87     12.78 o 
   0   1  18      293.20      308.11     27.04 o 
   1   1  18        0.49        6.41     11.65 o 
 -11   2  18      151.22      199.74     36.67 o 
 -10   2  18        0.13        8.10     11.68 o 
  -9   2  18       57.34       88.53     20.64 o 
  -8   2  18        2.82       14.82     12.28 o 
  -7   2  18       11.39        3.77     11.69 o 
  -6   2  18        6.39        9.26     11.81 o 
  -5   2  18       11.98       30.68     13.08 o 
  -4   2  18       76.97       82.08     15.45 o 
  -3   2  18      135.13      160.45     19.10 o 
  -2   2  18        3.85        9.78     12.44 o 
  -1   2  18       39.75       30.30     12.77 o 
                                                 
